# Supplementary material for: DNA methylation dynamics during stress response in woodland strawberry (Fragaria vesca)
Source: Hortic Res. 2022 Aug 4;9:uhac174. doi: 10.1093/hr/uhac174 (PMC9533225; doi:10.1093/hr/uhac174)
Supplement: Web_Material_uhac174 [file web_material_uhac174.zip]

Archive with 2 entries (2 files):
- Supplementary_Figures_Tables.pdf
- Supplementary_tables.xlsx
