# Supplementary material for: DNA methylation dynamics during stress response in woodland strawberry (Fragaria vesca)
Source: Hortic Res. 2022 Aug 4;9:uhac174. doi: 10.1093/hr/uhac174 (PMC9533225; doi:10.1093/hr/uhac174)
Supplement: Web_Material_uhac174 [file web_material_uhac174.zip › Supplementary_tables.xlsx]

## Sheet: STable1
Table S1. Bisulfite sequencing data quality analysis
Sample	Treatment	Tissue	Technical rep.	strategy	source	selection	layout	platform	Model	Total raw sequences	reads mapped	100	reads mapped and paired	percentage of properly paired reads (%)	Non-conversion Rate
FV_FR_01_01_P0_IC0_S1	control	Seedling	1	Bisulfite-Seq	GENOMIC	RANDOM	paired	ILLUMINA	HiSeq X Ten	54350112	43194568	79.4747	41103610	89.6	0.0849765
FV_FR_01_01_P0_IC0_S2	control	Seedling	1	Bisulfite-Seq	GENOMIC	RANDOM	paired	ILLUMINA	HiSeq X Ten	75685306	61502655	81.261	59033115	88.7	0.0957948
FV_FR_01_01_P0_IC0_S3	control	Seedling	1	Bisulfite-Seq	GENOMIC	RANDOM	paired	ILLUMINA	HiSeq X Ten	88196726	71859155	81.476	68666898	88.5	0.0824866
FV_FR_01_01_P0_IT0_S1	heat	Seedling	1	Bisulfite-Seq	GENOMIC	RANDOM	paired	ILLUMINA	HiSeq X Ten	82033770	63336642	77.208	60355952	87.1	0.158832
FV_FR_01_01_P0_IT0_S2	heat	Seedling	1	Bisulfite-Seq	GENOMIC	RANDOM	paired	ILLUMINA	HiSeq X Ten	95891176	78466389	81.8286	76205355	90.1	0.0658496
FV_FR_01_01_P0_IT0_S3	heat	Seedling	1	Bisulfite-Seq	GENOMIC	RANDOM	paired	ILLUMINA	HiSeq X Ten	131601020	107575452	81.7436	104747479	89.6	0.0489135
FV_FR_01_01_P0_IF0_S1	cold	Seedling	1	Bisulfite-Seq	GENOMIC	RANDOM	paired	ILLUMINA	HiSeq X Ten	75356018	62062067	82.3585	60460228	89.9	0.0557463
FV_FR_01_01_P0_IF0_S2	cold	Seedling	1	Bisulfite-Seq	GENOMIC	RANDOM	paired	ILLUMINA	HiSeq X Ten	113833012	92894326	81.6058	90539656	89.5	0.0523164
FV_FR_01_01_P0_IF0_S3	cold	Seedling	1	Bisulfite-Seq	GENOMIC	RANDOM	paired	ILLUMINA	HiSeq X Ten	62087752	51227464	82.5082	49991019	89.3	0.0709958
FV_FR_01_01_P0_IN0_S1	salt	Seedling	1	Bisulfite-Seq	GENOMIC	RANDOM	paired	ILLUMINA	HiSeq X Ten	65068602	54636225	83.9671	53200844	91.2	0.113733
FV_FR_01_01_P0_IN0_S2	salt	Seedling	1	Bisulfite-Seq	GENOMIC	RANDOM	paired	ILLUMINA	HiSeq X Ten	100511800	84669826	84.2387	82590659	90	0.0612594
FV_FR_01_01_P0_IN0_S3	salt	Seedling	1	Bisulfite-Seq	GENOMIC	RANDOM	paired	ILLUMINA	HiSeq X Ten	80760776	67889432	84.0624	66159488	89.7	0.0599842
FV_FR_01_01_P0_IS0_S1	SA	Seedling	1	Bisulfite-Seq	GENOMIC	RANDOM	paired	ILLUMINA	HiSeq X Ten	57969684	47564328	82.0503	46310855	89.6	0.0529798
FV_FR_01_01_P0_IS0_S2	SA	Seedling	1	Bisulfite-Seq	GENOMIC	RANDOM	paired	ILLUMINA	HiSeq X Ten	91659264	71433867	77.9341	69656974	90.4	0.062181
FV_FR_01_01_P0_IS0_S3	SA	Seedling	1	Bisulfite-Seq	GENOMIC	RANDOM	paired	ILLUMINA	HiSeq X Ten	117736938	96487769	81.952	93542164	89	0.0828464
FV_FR_01_01_P0_IB0_S1	low light	Seedling	1	Bisulfite-Seq	GENOMIC	RANDOM	paired	ILLUMINA	HiSeq X Ten	85964910	71004318	82.5969	68857406	90	0.0754448
FV_FR_01_01_P0_IB0_S2	low light	Seedling	1	Bisulfite-Seq	GENOMIC	RANDOM	paired	ILLUMINA	HiSeq X Ten	81716372	66908386	81.8788	64790729	89.8	0.0829156
FV_FR_01_01_P0_IB0_S3	low light	Seedling	1	Bisulfite-Seq	GENOMIC	RANDOM	paired	ILLUMINA	HiSeq X Ten	29863420	24419321	81.77	23741172	89.9	0.232153
FV_FR_01_01_P0_ID0_S1	drought	Seedling	1	Bisulfite-Seq	GENOMIC	RANDOM	paired	ILLUMINA	HiSeq X Ten	109809600	91100946	82.9626	88787544	89.9	0.109024
FV_FR_01_01_P0_ID0_S2	drought	Seedling	1	Bisulfite-Seq	GENOMIC	RANDOM	paired	ILLUMINA	HiSeq X Ten	94456118	77908248	82.4809	75691073	85.3	0.301095
FV_FR_01_01_P0_ID0_S3	drought	Seedling	1	Bisulfite-Seq	GENOMIC	RANDOM	paired	ILLUMINA	HiSeq X Ten	97889484	80948114	82.6934	78542173	89.1	0.0902901
FV_FR_01_01_P0_IL0_S1	high light	Seedling	1	Bisulfite-Seq	GENOMIC	RANDOM	paired	ILLUMINA	HiSeq X Ten	54431008	44156034	81.1229	42787879	88.7	0.0792454
FV_FR_01_01_P0_IL0_S2	high light	Seedling	1	Bisulfite-Seq	GENOMIC	RANDOM	paired	ILLUMINA	HiSeq X Ten	79622196	64766856	81.3427	62804109	89.6	0.0868833
FV_FR_01_01_P0_IL0_S3	high light	Seedling	1	Bisulfite-Seq	GENOMIC	RANDOM	paired	ILLUMINA	HiSeq X Ten	60025776	48357441	80.5611	46943047	90.2	0.0792454
									Total reads:	1986520840	1624369829	81.7116		average non-convertion rate:	0.0952163
										8.27717e+07
									% average total mapped reads:	81.7696

## Sheet: STable2
Table S2. Summary of Differentially methylated regions (DMRs) in strawberry seedling grown at normal and stress conditions
		Median			Mean
Treatment	DMR	number_C	met-diff	bps	number_C	met-diff	bps	total DMRS	Context
Cold	hypermethylated	12	0.144352	143	15.2667	0.166393	182.244	45	CG
Cold	hypomethylated	12	-0.132265	123	14.1695	-0.159136	157.356	59	CG
Drought	hypermethylated	10	0.174192	142	13.4783	0.195672	162.104	115	CG
Drought	hypomethylated	12	-0.229687	136	10	-0.232115	165.41	83	CG
Heat	hypermethylated	10	0.171389	121	12.2564	0.189482	139.778	117	CG
Heat	hypomethylated	12	-0.154416	155	13.4519	-0.178824	182.712	2899	CG
Highlight	hypermethylated	12	0.19	136	13.358	0.217543	154.741	81	CG
Highlight	hypomethylated	12	-0.245392	135	13.8384	-0.240415	161.091	99	CG
Lowlight	hypermethylated	12	0.138893	129	14.3182	0.178536	161.591	110	CG
Lowlight	hypomethylated	12	-0.178769	137.5	13.6349	-0.198178	173.841	126	CG
SA	hypermethylated	12	0.140784	143.5	15.2632	0.165584	162.645	76	CG
SA	hypomethylated	12	-0.157621	122	14.0275	-0.172328	161.046	109	CG
Salt	hypermethylated	12	0.143298	131	14.0811	0.165884	162.419	74	CG
Salt	hypomethylated	12	-0.156688	143	13.9524	-0.178314	180.185	357	CG
Cold	hypermethylated	15	0.175257	278.5	28.5	0.185578	447.375	8	CHG
Cold	hypomethylated	26	-0.200861	456	31.4286	-0.183874	482.143	7	CHG
Drought	hypermethylated	18	0.194669	250.5	21.7812	0.19677	302.594	32	CHG
Drought	hypomethylated	22	-0.225526	243	27.9565	-0.223119	411.435	23	CHG
Heat	hypermethylated	18.5	0.211384	265	24	0.217914	334.5	26	CHG
Heat	hypomethylated	15	-0.225278	210.5	18.5476	-0.227831	270.371	210	CHG
Highlight	hypermethylated	21	0.232027	288	23.4444	0.235302	341.778	27	CHG
Highlight	hypomethylated	16.5	-0.21755	256	25.7308	-0.225177	406.423	26	CHG
Lowlight	hypermethylated	18	0.21869	179	19.913	0.218716	263.174	23	CHG
Lowlight	hypomethylated	18.5	-0.223878	212	22.4737	-0.225927	299.842	38	CHG
SA	hypermethylated	22	0.20041	282	27.3214	0.19184	364.071	28	CHG
SA	hypomethylated	25.5	-0.193972	303	29.5	-0.204927	381.25	16	CHG
Salt	hypermethylated	23.5	0.169332	429	25.4286	0.189758	387.714	14	CHG
Salt	hypomethylated	14.5	-0.169146	204	20.3529	-0.191774	284.676	34	CHG
Cold	hypermethylated	11	0.131713	40	13.1651	0.142988	48.6804	1308	CHH
Cold	hypomethylated	13	-0.155789	45	14.8401	-0.164855	54.0381	5041	CHH
Drought	hypermethylated	13	0.142835	47	15.2999	0.154848	58.1285	4475	CHH
Drought	hypomethylated	11	-0.13792	41	13.1883	-0.14947	48.2142	1158	CHH
Heat	hypermethylated	12	0.131063	42	14.1099	0.14227	51.7358	1037	CHH
Heat	hypomethylated	13	-0.16641	48	15.7709	-0.175084	57.7304	11377	CHH
Highlight	hypermethylated	13	0.158158	46	15.0216	0.170792	56.6605	2960	CHH
Highlight	hypomethylated	12	-0.136409	42	13.6027	-0.149815	50.6686	1349	CHH
Lowlight	hypermethylated	12	0.156889	44	14.1828	0.166804	53.5801	4775	CHH
Lowlight	hypomethylated	12	-0.135148	42	13.1579	-0.146384	49.8276	2210	CHH
SA	hypermethylated	12	0.145674	44	14.7548	0.157143	52.531	2802	CHH
SA	hypomethylated	12	-0.145284	43	13.4297	-0.15571	50.8989	1266	CHH
Salt	hypermethylated	12	0.134333	45	14.387	0.147511	53.4959	2064	CHH
Salt	hypomethylated	13	-0.16061	45	14.9602	-0.168552	54.4526	4350	CHH

## Sheet: STable3
Table S3. Percentage of genes used for GO enrichment analysis
Treatment	Genes	Genes with GO number	Genes with no GO number	% Analyzed genes
Cold	2934	1545	1389	52.66
Drought	2471	1267	1204	51.27
Heat	6873	3765	3108	54.78
High light	1804	896	908	49.67
Low light	2985	1553	1432	52.03
Salt	3047	1614	1433	52.97
SA	1820	927	893	50.93

## Sheet: STable4
Table S4. RNA-seq analysis of differentially expressed genes (DEGs) after heat stress.
GeneID	Base_mean	log2(FC)	StdErr	Wald-Stats	P-value	P-adj
FvH4_2g25280	1131.83	6.86255	0.46306	14.82	1.08782e-49	3.69446e-45
FvH4_6g39845	1518.44	4.96663	0.369487	13.442	3.43235e-41	5.82848e-37
FvH4_7g07900	3518.85	4.68198	0.360673	12.9812	1.56318e-38	1.76963e-34
FvH4_3g26010	13211.4	6.48219	0.501831	12.9171	3.60645e-38	3.06206e-34
FvH4_3g06200	353	5.20166	0.407553	12.7632	2.6332e-37	1.78858e-33
FvH4_5g09511	285.483	6.03827	0.476049	12.6841	7.24203e-37	4.09923e-33
FvH4_1g24380	3959.91	5.38957	0.425759	12.6587	1.00097e-36	4.85643e-33
FvH4_7g31470	3690.91	6.22381	0.492454	12.6384	1.29728e-36	5.50728e-33
FvH4_7g15780	1277.82	4.88791	0.392288	12.46	1.2336e-35	4.65508e-32
FvH4_1g15800	470.927	7.57141	0.60985	12.4152	2.16164e-35	7.34136e-32
FvH4_1g14891	337.498	4.97213	0.411403	12.0858	1.25561e-33	3.31697e-30
FvH4_2g16190	2812.8	5.77744	0.478538	12.0731	1.46501e-33	3.31697e-30
FvH4_4g25390	2386.7	5.42495	0.44934	12.0732	1.46419e-33	3.31697e-30
FvH4_5g32180	5263.31	5.16525	0.427525	12.0817	1.3191e-33	3.31697e-30
FvH4_7g31480	370.836	6.74445	0.557488	12.0979	1.08318e-33	3.31697e-30
FvH4_5g16260	981.894	6.32444	0.524766	12.0519	1.89482e-33	3.86775e-30
FvH4_7g22650	244.916	6.9652	0.578018	12.0501	1.93604e-33	3.86775e-30
FvH4_3g23150	538.019	5.55038	0.461383	12.0299	2.47538e-33	4.67049e-30
FvH4_4g26370	488.45	5.27349	0.441779	11.9369	7.59725e-33	1.35799e-29
FvH4_5g36970	7539.4	4.10872	0.345505	11.8919	1.30392e-32	2.21419e-29
FvH4_1g02620	7106.69	5.58078	0.476317	11.7165	1.04897e-31	1.69643e-28
FvH4_6g44109	1281.1	5.41802	0.466039	11.6257	3.05171e-31	4.71101e-28
FvH4_1g05530	899.547	5.5602	0.480764	11.5653	6.17472e-31	9.11764e-28
FvH4_3g17480	82902.1	8.068	0.70894	11.3804	5.23751e-30	7.41151e-27
FvH4_6g00880	669.397	4.42277	0.390267	11.3327	9.04033e-30	1.22811e-26
FvH4_3g10941	1563.94	6.15297	0.549404	11.1994	4.10732e-29	5.36511e-26
FvH4_6g38750	200.57	5.18815	0.464407	11.1716	5.61885e-29	7.06767e-26
FvH4_1g08454	1112.51	4.87688	0.437289	11.1525	6.9595e-29	8.44138e-26
FvH4_6g43220	650.524	5.00446	0.451923	11.0737	1.68322e-28	1.97123e-25
FvH4_4g15150	3944.53	5.3395	0.483196	11.0504	2.18285e-28	2.47113e-25
FvH4_2g30510	881.597	4.07748	0.371244	10.9833	4.59863e-28	5.03802e-25
FvH4_3g32960	303.546	4.74351	0.432158	10.9763	4.96751e-28	5.27208e-25
FvH4_5g01690	221.373	6.11851	0.560399	10.9181	9.44193e-28	9.00398e-25
FvH4_6g16950	22963.3	5.72724	0.524606	10.9172	9.53558e-28	9.00398e-25
FvH4_6g30480	206.145	-6.36425	0.582959	-10.9172	9.54429e-28	9.00398e-25
FvH4_7g00270	249.901	-4.33602	0.397083	-10.9197	9.28186e-28	9.00398e-25
FvH4_5g19310	1082.72	4.98199	0.45656	10.912	1.01011e-27	9.2717e-25
FvH4_5g09520	796.872	4.98785	0.458543	10.8776	1.47396e-27	1.31733e-24
FvH4_5g12380	627.171	4.13496	0.381453	10.84	2.22366e-27	1.93641e-24
FvH4_7g13020	129.985	-5.33556	0.492861	-10.8257	2.60117e-27	2.20852e-24
FvH4_1g20572	360.657	4.71874	0.440861	10.7035	9.8045e-27	8.12147e-24
FvH4_6g39870	451.904	4.32679	0.404631	10.6932	1.09563e-26	8.85948e-24
FvH4_6g50530	245.45	5.37633	0.5031	10.6864	1.17853e-26	9.30823e-24
FvH4_2g16450	437.235	4.35692	0.408016	10.6783	1.28597e-26	9.92593e-24
FvH4_4g10610	20926.6	4.97527	0.468404	10.6218	2.36084e-26	1.78175e-23
FvH4_4g28021	128.772	6.34164	0.600735	10.5565	4.74168e-26	3.5008e-23
FvH4_1g05100	2679	4.07455	0.386427	10.5442	5.40551e-26	3.906e-23
FvH4_4g23480	622.397	4.29588	0.407725	10.5362	5.88153e-26	4.16142e-23
FvH4_2g40410	503.751	5.70094	0.541239	10.5331	6.07748e-26	4.21231e-23
FvH4_5g14410	334.986	4.36921	0.420788	10.3834	2.95058e-25	2.00415e-22
FvH4_4g02850	10893.4	5.50773	0.53237	10.3457	4.3778e-25	2.91527e-22
FvH4_6g47620	158.504	6.41583	0.635608	10.094	5.87259e-24	3.83548e-21
FvH4_6g53770	461.638	3.96942	0.394403	10.0644	7.93961e-24	5.08764e-21
FvH4_1g12660	1252.26	3.87801	0.38567	10.0553	8.70864e-24	5.47709e-21
FvH4_3g21390	347.847	5.35115	0.537826	9.94959	2.53229e-23	1.56366e-20
FvH4_3g20700	1143.31	3.90807	0.393167	9.93998	2.78879e-23	1.6913e-20
FvH4_6g29020	815.306	3.78818	0.383656	9.87391	5.40156e-23	3.21838e-20
FvH4_4g31790	326.702	4.25038	0.43215	9.83543	7.92299e-23	4.63932e-20
FvH4_1g00421	1334.74	4.53672	0.46188	9.82228	9.02772e-23	5.1966e-20
FvH4_6g53000	604.822	3.90423	0.397943	9.81104	1.00924e-22	5.71265e-20
FvH4_6g21640	1660.62	4.95992	0.508445	9.75507	1.7548e-22	9.7699e-20
FvH4_1g01600	219.7	4.6386	0.476836	9.72787	2.29341e-22	1.25627e-19
FvH4_5g36170	512.447	4.06847	0.420135	9.68372	3.53594e-22	1.90615e-19
FvH4_7g02560	2292.25	3.51243	0.364707	9.63083	5.92502e-22	3.14415e-19
FvH4_3g26210	179.149	3.90811	0.40642	9.61596	6.84709e-22	3.57755e-19
FvH4_3g07630	319.87	-4.42663	0.462458	-9.57196	1.04895e-21	5.39766e-19
FvH4_4g35841	8513.03	4.03211	0.421858	9.55797	1.20084e-21	6.08698e-19
FvH4_6g53330	74.0553	-5.62112	0.588366	-9.55378	1.25046e-21	6.2453e-19
FvH4_7g11190	685.095	-3.84321	0.402929	-9.53817	1.4538e-21	7.15563e-19
FvH4_1g05220	152.163	-4.70405	0.494781	-9.50734	1.95606e-21	9.49025e-19
FvH4_1g18170	3544.99	4.30857	0.455402	9.46103	3.04933e-21	1.45861e-18
FvH4_5g15790	262.334	3.97891	0.422239	9.42338	4.36803e-21	2.06037e-18
FvH4_4g20730	229.084	4.16932	0.443845	9.39366	5.79515e-21	2.6961e-18
FvH4_5g26430	183.403	4.16667	0.444127	9.38171	6.4913e-21	2.97915e-18
FvH4_4g19500	361.872	4.61617	0.493702	9.35013	8.7542e-21	3.96413e-18
FvH4_4g03501	294.871	4.33918	0.464284	9.34597	9.10535e-21	4.0689e-18
FvH4_6g14670	209.572	3.78893	0.408169	9.28275	1.6516e-20	7.28463e-18
FvH4_1g20410	883.091	4.91311	0.531169	9.24961	2.25322e-20	9.81073e-18
FvH4_7g22592	207.029	3.89061	0.420834	9.24502	2.35194e-20	1.0111e-17
FvH4_2g20060	224.27	3.71042	0.402036	9.22907	2.73004e-20	1.15897e-17
FvH4_4g10600	1220.77	4.03295	0.438059	9.2064	3.3726e-20	1.41408e-17
FvH4_3g03350	309.908	3.5724	0.389327	9.17583	4.48105e-20	1.85592e-17
FvH4_4g19040	951.009	3.73494	0.40803	9.15361	5.50612e-20	2.253e-17
FvH4_5g38050	4653.68	3.47082	0.379868	9.13691	6.42619e-20	2.57397e-17
FvH4_6g21670	14267.7	3.99631	0.437393	9.13664	6.44212e-20	2.57397e-17
FvH4_3g01240	402.992	3.56261	0.392542	9.07574	1.12904e-19	4.45866e-17
FvH4_2g31570	7058.89	3.92946	0.433093	9.07301	1.15776e-19	4.51953e-17
FvH4_1g05090	1421.83	4.32946	0.478684	9.04451	1.50341e-19	5.80214e-17
FvH4_5g06590	467.866	3.78691	0.418768	9.04297	1.52473e-19	5.8183e-17
FvH4_3g16940	110.036	-4.35612	0.482354	-9.03096	1.70169e-19	6.42144e-17
FvH4_4g18731	184.301	-4.93435	0.547786	-9.00782	2.10197e-19	7.84474e-17
FvH4_6g15700	50.8895	-5.19337	0.579586	-8.96048	3.23256e-19	1.19331e-16
FvH4_3g21380	353.662	3.80424	0.425312	8.9446	3.73283e-19	1.36316e-16
FvH4_2g00790	394.542	-4.0022	0.447795	-8.93759	3.97751e-19	1.42369e-16
FvH4_5g39741	780.789	3.56994	0.399436	8.93745	3.98241e-19	1.42369e-16
FvH4_6g16010	69.496	4.47669	0.501533	8.92602	4.41602e-19	1.56226e-16
FvH4_6g05150	90.1486	4.28744	0.481	8.9136	4.93997e-19	1.7296e-16
FvH4_7g26740	659.537	-3.61825	0.406492	-8.90115	5.52705e-19	1.9154e-16
FvH4_4g32310	93.7862	4.90327	0.551101	8.89722	5.72615e-19	1.96436e-16
FvH4_4g24170	303.936	3.83777	0.432375	8.87603	6.92868e-19	2.35312e-16
FvH4_3g07920	714.108	3.29148	0.371675	8.85579	8.3093e-19	2.79406e-16
FvH4_4g16850	546.16	3.39675	0.384683	8.82999	1.04688e-18	3.48569e-16
FvH4_3g29530	118.04	-4.56524	0.517473	-8.82219	1.12243e-18	3.70096e-16
FvH4_5g03620	493.47	-3.95245	0.44877	-8.80731	1.28188e-18	4.18608e-16
FvH4_1g26080	388.646	-4.32008	0.490911	-8.80014	1.36649e-18	4.39942e-16
FvH4_3g18790	423.105	3.60525	0.409707	8.79959	1.37312e-18	4.39942e-16
FvH4_7g24990	56.3922	5.33124	0.60795	8.76921	1.79922e-18	5.71077e-16
FvH4_5g09784	66.841	4.36177	0.498049	8.75771	1.99254e-18	6.2658e-16
FvH4_1g13550	104.025	5.79527	0.663719	8.73152	2.51264e-18	7.82884e-16
FvH4_4g19541	672.86	-3.54177	0.407252	-8.69676	3.41502e-18	1.05437e-15
FvH4_3g39490	149.963	3.89258	0.448289	8.68319	3.84811e-18	1.17738e-15
FvH4_6g26870	202.945	4.32391	0.499509	8.65631	4.87295e-18	1.47764e-15
FvH4_2g13240	350.735	4.6741	0.541634	8.62964	6.15454e-18	1.84974e-15
FvH4_3g43500	1297.68	3.22049	0.373716	8.61749	6.84388e-18	2.03888e-15
FvH4_4g36130	149.717	3.61257	0.420023	8.60089	7.91033e-18	2.33609e-15
FvH4_3g29520	51.5608	-4.86912	0.567199	-8.58451	9.12252e-18	2.64803e-15
FvH4_6g07490	135.51	-4.0999	0.477552	-8.58524	9.0645e-18	2.64803e-15
FvH4_3g05950	8727.33	4.5449	0.530348	8.56965	1.03797e-17	2.98742e-15
FvH4_7g17320	1170.33	3.66795	0.431822	8.49411	1.99447e-17	5.69212e-15
FvH4_1g09430	52.622	4.61398	0.545069	8.46494	2.56274e-17	7.17618e-15
FvH4_3g44360	2640.07	3.61694	0.427285	8.46493	2.56311e-17	7.17618e-15
FvH4_5g11930	291.265	3.98564	0.470879	8.46426	2.57786e-17	7.17618e-15
FvH4_6g18830	1005.89	-3.70229	0.43754	-8.46161	2.63703e-17	7.28121e-15
FvH4_2g05680	321.911	4.17582	0.49425	8.44879	2.94341e-17	8.06161e-15
FvH4_4g30950	228.14	3.70152	0.438377	8.4437	3.07447e-17	8.3532e-15
FvH4_6g11030	140.808	-3.79396	0.449654	-8.43751	3.24167e-17	8.73759e-15
FvH4_4g06910	78.5363	5.21246	0.619849	8.40923	4.12698e-17	1.10362e-14
FvH4_3g06120	11498.1	-3.53276	0.420418	-8.40296	4.35375e-17	1.15517e-14
FvH4_4g04030	1418.88	-3.10563	0.369817	-8.39773	4.55179e-17	1.19836e-14
FvH4_4g18951	133.223	4.13199	0.493096	8.37968	5.30712e-17	1.37588e-14
FvH4_5g13590	48.5793	-4.50706	0.537831	-8.38006	5.28989e-17	1.37588e-14
FvH4_1g24970	57.5896	4.67097	0.55777	8.37437	5.55213e-17	1.4285e-14
FvH4_4g36100	55.7108	4.53467	0.542195	8.36353	6.0869e-17	1.55431e-14
FvH4_1g03630	600.831	-3.90876	0.467538	-8.36032	6.25501e-17	1.58532e-14
FvH4_4g12140	940.069	-4.38022	0.52511	-8.34154	7.33312e-17	1.8448e-14
FvH4_5g15612	1306.89	3.22164	0.387256	8.31916	8.85888e-17	2.21224e-14
FvH4_6g39850	62.6137	3.90012	0.471037	8.27987	1.23315e-16	3.05695e-14
FvH4_1g15930	253.34	-3.66034	0.442211	-8.27736	1.25932e-16	3.09921e-14
FvH4_2g07401	112.439	4.61501	0.557693	8.27518	1.2826e-16	3.13379e-14
FvH4_5g15560	90.3144	3.73227	0.452367	8.25054	1.57677e-16	3.82502e-14
FvH4_1g14900	164.874	3.71038	0.451992	8.20895	2.23123e-16	5.37425e-14
FvH4_6g03430	587.152	3.07193	0.374532	8.20205	2.36321e-16	5.65206e-14
FvH4_6g49450	275.314	3.57795	0.436887	8.18965	2.61996e-16	6.2223e-14
FvH4_6g39330	247.448	3.2294	0.395261	8.17029	3.07639e-16	7.25559e-14
FvH4_6g11970	641.756	3.53275	0.432778	8.16295	3.26932e-16	7.65743e-14
FvH4_4g03502	475.05	3.97354	0.490227	8.1055	5.25273e-16	1.22187e-13
FvH4_2g33840	344.724	3.34371	0.414392	8.06897	7.08949e-16	1.63791e-13
FvH4_6g06360	677.852	-3.05211	0.378477	-8.0642	7.37157e-16	1.69158e-13
FvH4_1g21250	837.953	2.94059	0.364954	8.05743	7.79132e-16	1.75238e-13
FvH4_4g24080	2101.13	3.18529	0.3953	8.05791	7.761e-16	1.75238e-13
FvH4_7g17280	143.501	-3.2797	0.407022	-8.05778	7.76942e-16	1.75238e-13
FvH4_1g20573	45.6053	4.52843	0.562185	8.05504	7.94499e-16	1.77518e-13
FvH4_2g00440	36.1596	-4.73816	0.588718	-8.04827	8.39735e-16	1.86399e-13
FvH4_6g48120	801.604	3.33459	0.414616	8.04259	8.79609e-16	1.93982e-13
FvH4_2g26162	262.978	3.24086	0.403906	8.0238	1.02524e-15	2.2464e-13
FvH4_5g38140	66.8222	4.4244	0.55154	8.0219	1.04123e-15	2.26682e-13
FvH4_4g31070	2147.75	3.36959	0.422195	7.9811	1.45032e-15	3.13731e-13
FvH4_3g16091	44.9212	-4.91282	0.616871	-7.96409	1.66449e-15	3.57781e-13
FvH4_4g33390	162.883	3.70929	0.466526	7.95087	1.85201e-15	3.95584e-13
FvH4_4g19780	143.396	3.40674	0.429154	7.93827	2.05024e-15	4.35189e-13
FvH4_6g39350	558.643	3.36053	0.423644	7.93245	2.14862e-15	4.53239e-13
FvH4_4g27220	51.7878	4.82747	0.6095	7.92037	2.36814e-15	4.96461e-13
FvH4_6g30170	352.341	3.23554	0.409776	7.89588	2.88283e-15	6.00654e-13
FvH4_4g12960	846.814	-3.99393	0.506048	-7.89239	2.96453e-15	6.1019e-13
FvH4_5g38040	7505.38	3.23035	0.409294	7.8925	2.96191e-15	6.1019e-13
FvH4_1g06560	97.4548	-3.56552	0.452505	-7.87951	3.28667e-15	6.72422e-13
FvH4_3g10940	658.25	5.63541	0.716073	7.86989	3.54961e-15	7.21868e-13
FvH4_1g14870	94.1028	4.24765	0.540297	7.86169	3.7898e-15	7.66126e-13
FvH4_2g12590	899.664	5.95836	0.75816	7.85898	3.87278e-15	7.78268e-13
FvH4_3g30611	420.764	-3.73737	0.475612	-7.85802	3.90264e-15	7.79655e-13
FvH4_4g28552	121.742	3.46	0.44179	7.83176	4.81078e-15	9.55461e-13
FvH4_1g26490	393.484	3.51548	0.450083	7.81073	5.6859e-15	1.1227e-12
FvH4_4g26972	110.949	3.99198	0.511909	7.79823	6.27808e-15	1.23246e-12
FvH4_7g16010	237.545	-3.82388	0.490474	-7.7963	6.3751e-15	1.24432e-12
FvH4_1g19400	43.1974	4.75087	0.610067	7.78746	6.83693e-15	1.32683e-12
FvH4_2g35560	74.5246	3.82137	0.492195	7.76393	8.23368e-15	1.58882e-12
FvH4_6g16410	14004.3	2.93809	0.378535	7.76175	8.37646e-15	1.60724e-12
FvH4_3g23100	83.3712	3.69778	0.477487	7.74425	9.61456e-15	1.83444e-12
FvH4_3g06110	4568.47	-3.16034	0.409465	-7.71821	1.17974e-14	2.23834e-12
FvH4_1g09640	2432.32	3.72265	0.482368	7.71745	1.18682e-14	2.23926e-12
FvH4_1g19265	1157.27	5.88118	0.76271	7.7109	1.24935e-14	2.34421e-12
FvH4_4g28390	925.687	-3.29022	0.427388	-7.69844	1.3774e-14	2.57029e-12
FvH4_4g08200	449.463	3.29687	0.428432	7.69519	1.41285e-14	2.62203e-12
FvH4_1g10580	220.937	3.07505	0.399748	7.69246	1.4433e-14	2.66398e-12
FvH4_2g13410	7613.2	-2.81094	0.365746	-7.68548	1.52422e-14	2.79814e-12
FvH4_4g34160	29266.6	-3.06684	0.39963	-7.6742	1.66459e-14	3.03941e-12
FvH4_7g25660	556.974	2.7597	0.36099	7.64481	2.0925e-14	3.80029e-12
FvH4_7g23420	20401.2	3.00874	0.395191	7.61339	2.67005e-14	4.82342e-12
FvH4_3g15571	41.2347	4.44492	0.584097	7.60991	2.7429e-14	4.9288e-12
FvH4_6g32710	443.338	3.04726	0.401933	7.58152	3.41539e-14	6.10492e-12
FvH4_4g32760	4817.18	-3.31943	0.438464	-7.57059	3.71528e-14	6.6062e-12
FvH4_6g54400	77.0914	-3.68439	0.48672	-7.56983	3.73707e-14	6.61033e-12
FvH4_4g31990	478.987	2.97212	0.39302	7.56226	3.96119e-14	6.97047e-12
FvH4_2g36950	3918.02	-3.0888	0.409966	-7.53429	4.91007e-14	8.59566e-12
FvH4_4g19531	103.905	-3.55574	0.472865	-7.51956	5.49614e-14	9.57229e-12
FvH4_1g00520	784.58	3.27909	0.43678	7.50741	6.03085e-14	1.045e-11
FvH4_3g44351	88.4283	3.96422	0.528847	7.49596	6.58161e-14	1.13464e-11
FvH4_4g28380	4016.82	-3.49627	0.466771	-7.49033	6.87013e-14	1.1784e-11
FvH4_1g01382	256.191	4.06034	0.542186	7.48884	6.9485e-14	1.18585e-11
FvH4_2g29871	640.879	3.53806	0.472553	7.48712	7.04022e-14	1.1955e-11
FvH4_6g42440	149.102	-3.51085	0.469221	-7.4823	7.30303e-14	1.23396e-11
FvH4_6g03000	83.1253	3.38579	0.452724	7.47869	7.50657e-14	1.26207e-11
FvH4_6g03170	515.942	3.1491	0.421438	7.47226	7.88286e-14	1.31881e-11
FvH4_4g02960	49.2287	4.5296	0.606511	7.46829	8.12411e-14	1.35251e-11
FvH4_5g35590	1906.68	5.26	0.704618	7.46504	8.32728e-14	1.37957e-11
FvH4_4g02870	5924.85	5.81605	0.779792	7.45846	8.75376e-14	1.44318e-11
FvH4_7g29721	100.886	3.48101	0.467038	7.45337	9.09852e-14	1.49277e-11
FvH4_3g02754	173.28	3.87705	0.52067	7.44627	9.60154e-14	1.56773e-11
FvH4_6g34800	38.6305	4.02989	0.541733	7.43889	1.01536e-13	1.64993e-11
FvH4_5g08800	52.981	4.01972	0.540695	7.43435	1.0508e-13	1.69939e-11
FvH4_3g11300	2114.9	3.27421	0.440536	7.43234	1.06692e-13	1.71728e-11
FvH4_6g16460	339.571	2.99668	0.403286	7.43067	1.0805e-13	1.73095e-11
FvH4_7g28453	172.073	-3.66338	0.493636	-7.42122	1.16048e-13	1.85034e-11
FvH4_2g08980	90.1747	-3.59356	0.484568	-7.416	1.20712e-13	1.91571e-11
FvH4_1g18020	135.489	3.60804	0.486936	7.40968	1.26603e-13	1.99986e-11
FvH4_6g23550	9331.02	3.14927	0.42555	7.40048	1.35694e-13	2.13354e-11
FvH4_5g08760	402.495	-2.9063	0.39381	-7.37995	1.58348e-13	2.47826e-11
FvH4_6g15810	62.6476	-3.32218	0.452596	-7.34028	2.13147e-13	3.32059e-11
FvH4_5g39080	108.127	3.87582	0.528597	7.33228	2.26266e-13	3.50888e-11
FvH4_4g29240	146.063	-2.97716	0.406535	-7.32325	2.42029e-13	3.73626e-11
FvH4_4g22090	7869.76	-3.43273	0.469345	-7.31388	2.5954e-13	3.98846e-11
FvH4_4g24640	101.07	3.28161	0.450366	7.28654	3.1802e-13	4.86514e-11
FvH4_1g12550	59.2883	5.0326	0.691083	7.28219	3.28438e-13	5.00198e-11
FvH4_2g06140	587.329	-3.03818	0.417397	-7.27887	3.36624e-13	5.10376e-11
FvH4_6g43110	468.422	-2.74121	0.376671	-7.27747	3.40139e-13	5.13414e-11
FvH4_3g03420	183.886	2.96671	0.407815	7.27466	3.47293e-13	5.21892e-11
FvH4_6g42131	37.3283	-4.33579	0.596726	-7.26597	3.70382e-13	5.54137e-11
FvH4_6g14450	34.6601	-4.26271	0.587423	-7.25663	3.96846e-13	5.91126e-11
FvH4_1g03420	447.061	-3.37266	0.465666	-7.24267	4.39935e-13	6.52449e-11
FvH4_1g08390	236.009	2.83743	0.392536	7.22846	4.88495e-13	7.21316e-11
FvH4_4g27900	83.3962	3.30501	0.457529	7.2236	5.06275e-13	7.44334e-11
FvH4_5g35620	5262.03	-2.86763	0.397292	-7.21795	5.27786e-13	7.72616e-11
FvH4_6g07830	6607.54	-2.86278	0.397403	-7.20372	5.85934e-13	8.54055e-11
FvH4_1g04420	251.077	2.6665	0.370409	7.19879	6.07509e-13	8.81719e-11
FvH4_7g33580	102.558	2.95737	0.411306	7.19019	6.46996e-13	9.35032e-11
FvH4_6g39840	1435.22	3.35632	0.467798	7.17473	7.24525e-13	1.04264e-10
FvH4_1g17310	27.0723	4.42223	0.617484	7.16169	7.96882e-13	1.14193e-10
FvH4_7g23570	86.44	3.42802	0.479183	7.15389	8.4354e-13	1.20371e-10
FvH4_1g18070	658.994	3.78844	0.53049	7.14139	9.23904e-13	1.31287e-10
FvH4_5g03020	38.5715	4.15012	0.582045	7.13024	1.00197e-12	1.41787e-10
FvH4_3g03390	202.611	2.89209	0.406297	7.11815	1.09384e-12	1.54145e-10
FvH4_3g11090	1058.76	5.3537	0.75241	7.1154	1.1159e-12	1.56604e-10
FvH4_4g04630	65.7842	3.15701	0.443917	7.1117	1.14622e-12	1.60197e-10
FvH4_2g34530	45.974	-4.61928	0.649918	-7.10748	1.18185e-12	1.645e-10
FvH4_7g31810	341.083	3.80344	0.535351	7.10457	1.207e-12	1.67314e-10
FvH4_5g34160	95.5497	3.24974	0.458465	7.08831	1.35757e-12	1.87422e-10
FvH4_2g28070	147.701	-3.51626	0.496337	-7.08443	1.39617e-12	1.91702e-10
FvH4_2g39610	315.443	3.08637	0.435678	7.08407	1.39986e-12	1.91702e-10
FvH4_2g17830	159.222	-3.48266	0.492278	-7.07457	1.49909e-12	2.04466e-10
FvH4_5g03980	112.787	-3.03312	0.429811	-7.05688	1.70279e-12	2.3132e-10
FvH4_2g07421	348.224	5.28908	0.749891	7.05312	1.74948e-12	2.36717e-10
FvH4_2g04660	39.8773	-4.64028	0.658072	-7.05131	1.77235e-12	2.38859e-10
FvH4_2g17090	2916.85	2.60183	0.36999	7.03215	2.03376e-12	2.73006e-10
FvH4_1g23710	2839.13	3.49781	0.497515	7.03056	2.05707e-12	2.7397e-10
FvH4_2g30840	298.085	2.82146	0.401309	7.03065	2.05567e-12	2.7397e-10
FvH4_4g14940	132.366	-3.3796	0.480825	-7.02875	2.08397e-12	2.75392e-10
FvH4_6g49480	41.9411	3.49364	0.497028	7.02906	2.07928e-12	2.75392e-10
FvH4_3g22760	134.918	2.90957	0.414253	7.02364	2.16156e-12	2.82597e-10
FvH4_5g36280	733.773	2.67089	0.380278	7.02352	2.16346e-12	2.82597e-10
FvH4_6g15610	329.68	2.79622	0.398091	7.02406	2.15512e-12	2.82597e-10
FvH4_2g34290	106.501	3.61077	0.514228	7.02173	2.19137e-12	2.85147e-10
FvH4_1g01920	33.3721	3.81963	0.544797	7.01111	2.36435e-12	3.06481e-10
FvH4_5g39020	289.379	-3.06639	0.437819	-7.00378	2.4914e-12	3.21722e-10
FvH4_5g25330	357.149	2.89096	0.412919	7.00128	2.53637e-12	3.26289e-10
FvH4_5g09021	107.38	2.80939	0.40143	6.99847	2.58778e-12	3.31646e-10
FvH4_4g19501	57.6569	-3.14929	0.450389	-6.99239	2.70238e-12	3.4429e-10
FvH4_6g37310	837.087	-3.09839	0.443123	-6.99217	2.70671e-12	3.4429e-10
FvH4_1g20030	28.8572	-3.97972	0.569585	-6.98705	2.80728e-12	3.55749e-10
FvH4_1g01390	122.258	3.39403	0.486148	6.98147	2.92109e-12	3.66879e-10
FvH4_3g04250	234.844	2.82573	0.404765	6.98116	2.92752e-12	3.66879e-10
FvH4_3g43501	16570.2	5.72042	0.819372	6.98148	2.92092e-12	3.66879e-10
FvH4_1g13260	118.601	-3.01285	0.431953	-6.97497	3.05943e-12	3.82001e-10
FvH4_2g30280	888.986	2.72475	0.390977	6.96907	3.19037e-12	3.96891e-10
FvH4_2g38760	2082.86	2.70225	0.388202	6.96096	3.3797e-12	4.18911e-10
FvH4_1g00345	836.862	2.95252	0.424463	6.95589	3.50351e-12	4.32677e-10
FvH4_1g19261	634.969	2.95284	0.424728	6.9523	3.59368e-12	4.42205e-10
FvH4_6g04320	184.328	3.29699	0.474738	6.94486	3.78828e-12	4.64468e-10
FvH4_3g10860	418.836	3.47571	0.500672	6.94208	3.86376e-12	4.72018e-10
FvH4_6g17020	456.947	2.98507	0.430074	6.94083	3.89804e-12	4.74499e-10
FvH4_4g33910	667.733	-2.68099	0.387067	-6.92641	4.31641e-12	5.2355e-10
FvH4_5g12391	39.1496	3.68379	0.533431	6.90584	4.99058e-12	6.03167e-10
FvH4_5g23070	40.8241	-3.23835	0.468985	-6.90501	5.01999e-12	6.0457e-10
FvH4_5g06572	38.1155	3.48998	0.505518	6.90378	5.06383e-12	6.07696e-10
FvH4_4g35130	58.5433	3.77449	0.54778	6.89053	5.55865e-12	6.64728e-10
FvH4_3g08210	217.777	3.45875	0.502306	6.88575	5.74857e-12	6.85028e-10
FvH4_4g32820	304.703	-2.8504	0.414154	-6.88246	5.88282e-12	6.98574e-10
FvH4_4g30431	177.34	-2.76728	0.402474	-6.87566	6.17047e-12	7.3018e-10
FvH4_5g31630	30.8422	3.72437	0.541932	6.8724	6.31308e-12	7.44461e-10
FvH4_3g00370	369.188	-2.79105	0.406603	-6.86431	6.68138e-12	7.85166e-10
FvH4_4g35860	31.2976	3.65881	0.533616	6.85663	7.05041e-12	8.25676e-10
FvH4_6g39401	1905.66	3.31295	0.483387	6.85362	7.20023e-12	8.40324e-10
FvH4_5g26370	962.272	2.72987	0.398414	6.85184	7.29054e-12	8.4795e-10
FvH4_2g17051	457.389	-2.42386	0.354084	-6.84545	7.62367e-12	8.81253e-10
FvH4_7g28454	1254.69	-3.05567	0.446386	-6.84535	7.62877e-12	8.81253e-10
FvH4_7g04670	23.5252	4.24236	0.620219	6.8401	7.91404e-12	9.11108e-10
FvH4_4g20790	122.179	3.2122	0.469966	6.83497	8.20242e-12	9.41117e-10
FvH4_1g23750	66.3923	3.89447	0.570374	6.82793	8.61508e-12	9.85136e-10
FvH4_2g13110	8181.76	2.8166	0.41363	6.80947	9.7956e-12	1.11637e-09
FvH4_7g28450	1603.37	-3.03535	0.445933	-6.80673	9.98429e-12	1.13407e-09
FvH4_4g29810	60.109	-3.91024	0.574554	-6.8057	1.00561e-11	1.13842e-09
FvH4_1g12560	115.955	-3.28134	0.482375	-6.80247	1.02838e-11	1.15995e-09
FvH4_1g13440	31.5789	-3.47604	0.511029	-6.80204	1.03146e-11	1.15995e-09
FvH4_1g23681	155.068	3.1506	0.463729	6.79404	1.09036e-11	1.22214e-09
FvH4_2g28920	9991.15	-3.13213	0.461665	-6.78443	1.16546e-11	1.30202e-09
FvH4_1g12290	85.1621	5.07114	0.747819	6.78124	1.19148e-11	1.32672e-09
FvH4_5g04430	4650.13	2.69772	0.398963	6.76184	1.36249e-11	1.51218e-09
FvH4_5g17450	3577.26	2.68793	0.398556	6.74418	1.53897e-11	1.70249e-09
FvH4_1g28430	111.181	3.36187	0.499156	6.73512	1.63795e-11	1.80611e-09
FvH4_6g46560	4622.07	-3.02582	0.449378	-6.73335	1.65797e-11	1.82226e-09
FvH4_3g08671	1667.07	-2.77685	0.412617	-6.72984	1.69851e-11	1.8608e-09
FvH4_4g23680	96.2024	2.91901	0.434485	6.71831	1.83844e-11	2.00763e-09
FvH4_3g12860	35.923	3.38975	0.504652	6.717	1.85505e-11	2.01927e-09
FvH4_c6g00050	281.274	2.97339	0.443177	6.70926	1.95612e-11	2.12249e-09
FvH4_1g01190	47.0802	-3.24288	0.483764	-6.70345	2.03559e-11	2.20168e-09
FvH4_5g39140	3654.81	2.58089	0.385555	6.69395	2.17218e-11	2.34196e-09
FvH4_2g34800	41.9507	3.92166	0.586335	6.68844	2.25559e-11	2.42419e-09
FvH4_3g19220	538.196	-2.61967	0.391715	-6.6877	2.26712e-11	2.42889e-09
FvH4_6g43720	150.577	-3.44293	0.514856	-6.68718	2.27516e-11	2.42985e-09
FvH4_4g37300	13940.4	2.56911	0.384355	6.6842	2.32182e-11	2.4719e-09
FvH4_2g25290	354.185	-3.04734	0.456549	-6.67473	2.47683e-11	2.62869e-09
FvH4_7g33591	145.959	3.35069	0.502276	6.67101	2.54047e-11	2.68783e-09
FvH4_1g10572	3002.61	2.37555	0.356379	6.66581	2.63214e-11	2.77617e-09
FvH4_3g40330	1236.81	2.70847	0.406913	6.65612	2.81142e-11	2.95608e-09
FvH4_6g06090	8756.49	2.67808	0.402799	6.64869	2.9571e-11	3.09966e-09
FvH4_3g20690	1531.02	2.91972	0.439423	6.64444	3.04372e-11	3.18064e-09
FvH4_1g07610	71.2193	3.85937	0.581293	6.63928	3.15225e-11	3.28394e-09
FvH4_7g14960	76.481	-3.11725	0.469569	-6.63853	3.16819e-11	3.29046e-09
FvH4_7g07140	1352.33	2.72735	0.410969	6.63637	3.21494e-11	3.32884e-09
FvH4_7g32500	297.301	2.39044	0.360458	6.63166	3.31941e-11	3.42656e-09
FvH4_2g38020	803.665	2.76366	0.417087	6.62611	3.44644e-11	3.54691e-09
FvH4_4g23160	152.358	3.56537	0.538204	6.62457	3.48259e-11	3.57328e-09
FvH4_6g12890	22.175	4.15506	0.62731	6.62362	3.50507e-11	3.58551e-09
FvH4_7g02010	89.2166	2.80712	0.424045	6.61986	3.59549e-11	3.66697e-09
FvH4_7g19750	23981.5	-2.77149	0.418978	-6.61489	3.71837e-11	3.76965e-09
FvH4_7g30610	55.4646	3.07351	0.464636	6.61489	3.71831e-11	3.76965e-09
FvH4_2g31490	262.313	2.79626	0.422823	6.61332	3.75799e-11	3.79848e-09
FvH4_6g02900	1352.73	2.54327	0.38488	6.60796	3.89651e-11	3.92681e-09
FvH4_3g15570	124.275	3.17605	0.48115	6.60096	4.08517e-11	4.10475e-09
FvH4_3g37440	79.9182	-2.92869	0.443857	-6.59826	4.16003e-11	4.16764e-09
FvH4_2g05530	2226.4	-2.75299	0.417328	-6.5967	4.20415e-11	4.19945e-09
FvH4_3g43520	179.776	3.61072	0.547635	6.59329	4.30182e-11	4.28441e-09
FvH4_1g17140	275.869	-2.58289	0.392525	-6.5802	4.69802e-11	4.66533e-09
FvH4_3g20240	829.735	2.33638	0.355558	6.571	4.99768e-11	4.93405e-09
FvH4_7g23440	74.2009	3.45265	0.525415	6.57129	4.98827e-11	4.93405e-09
FvH4_4g02860	3475.51	4.61909	0.703217	6.56851	5.08227e-11	5.00302e-09
FvH4_6g53292	849.33	2.58886	0.394384	6.56431	5.22756e-11	5.13117e-09
FvH4_7g17840	20.317	4.06739	0.620024	6.56006	5.37871e-11	5.26431e-09
FvH4_6g09300	72.7917	2.84527	0.433757	6.55959	5.39552e-11	5.26559e-09
FvH4_6g28400	36.3645	-3.01751	0.46015	-6.55766	5.46598e-11	5.31907e-09
FvH4_6g50090	241.667	2.75372	0.420151	6.55412	5.59694e-11	5.43095e-09
FvH4_5g03800	2817.89	2.68475	0.409781	6.55167	5.68976e-11	5.50529e-09
FvH4_2g09040	92.681	2.82119	0.430757	6.54937	5.77786e-11	5.55885e-09
FvH4_4g02170	334.757	2.37157	0.362093	6.5496	5.76896e-11	5.55885e-09
FvH4_2g36190	7691.18	5.33488	0.81464	6.54876	5.80158e-11	5.56591e-09
FvH4_1g16103	73.3153	-2.71075	0.414114	-6.54591	5.91356e-11	5.64147e-09
FvH4_7g23760	87.0621	3.05671	0.466939	6.54627	5.89913e-11	5.64147e-09
FvH4_4g22220	71.9119	-3.0838	0.472128	-6.53171	6.50227e-11	6.18571e-09
FvH4_4g31991	188.606	2.97087	0.455167	6.52699	6.71061e-11	6.36608e-09
FvH4_6g48210	1806.25	-3.50872	0.538381	-6.51717	7.16449e-11	6.77773e-09
FvH4_7g30870	3700.61	2.44735	0.375623	6.51545	7.24738e-11	6.8371e-09
FvH4_3g32620	59.2849	-3.76624	0.579256	-6.50185	7.9337e-11	7.46383e-09
FvH4_3g09010	26.3814	3.8579	0.593712	6.49792	8.14367e-11	7.6323e-09
FvH4_4g00920	375.666	-2.46319	0.379089	-6.49766	8.15772e-11	7.6323e-09
FvH4_3g27940	61.8715	2.93486	0.451965	6.49355	8.38395e-11	7.82241e-09
FvH4_7g30990	22.9051	-4.06286	0.626789	-6.48202	9.05048e-11	8.42116e-09
FvH4_2g20300	982.846	2.56711	0.396323	6.47731	9.33709e-11	8.66411e-09
FvH4_5g30580	117.29	3.3426	0.516161	6.47589	9.42556e-11	8.72236e-09
FvH4_1g00330	1166.46	2.346	0.362536	6.47107	9.73088e-11	8.98043e-09
FvH4_5g01581	212.74	-3.23569	0.500421	-6.46593	1.00675e-10	9.26588e-09
FvH4_1g16980	139.938	3.1353	0.485344	6.45996	1.0473e-10	9.61304e-09
FvH4_6g10320	651.752	-2.75314	0.427003	-6.44758	1.13652e-10	1.04039e-08
FvH4_6g41001	38.4468	-3.75828	0.583425	-6.44174	1.18111e-10	1.0783e-08
FvH4_6g24120	466.994	2.65307	0.412016	6.43924	1.20071e-10	1.09325e-08
FvH4_4g29530	58.2336	-2.80744	0.436091	-6.43774	1.21266e-10	1.10118e-08
FvH4_3g23870	518.48	2.45728	0.382629	6.4221	1.34409e-10	1.21728e-08
FvH4_5g14500	312.073	-2.76172	0.43007	-6.42157	1.3488e-10	1.21829e-08
FvH4_2g22950	91.502	-2.64266	0.411595	-6.42054	1.35796e-10	1.22014e-08
FvH4_3g07390	92.5412	-2.99577	0.466593	-6.42053	1.35802e-10	1.22014e-08
FvH4_4g33970	838.569	-2.5137	0.391791	-6.41593	1.39966e-10	1.25423e-08
FvH4_2g02610	42.0209	-3.08808	0.481493	-6.41355	1.42165e-10	1.27058e-08
FvH4_1g17910	41.9111	3.05555	0.476691	6.40993	1.45589e-10	1.29777e-08
FvH4_6g06280	107.475	-2.8151	0.439548	-6.40454	1.50825e-10	1.34092e-08
FvH4_3g36700	69.1985	2.82526	0.441198	6.40362	1.51739e-10	1.34552e-08
FvH4_4g33740	3293.51	2.82783	0.441658	6.40276	1.52597e-10	1.34961e-08
FvH4_3g03431	254.05	2.45711	0.383791	6.40221	1.5314e-10	1.3509e-08
FvH4_6g08650	1006.6	-2.75329	0.430258	-6.39916	1.56233e-10	1.37461e-08
FvH4_6g30860	171.628	-2.87414	0.449273	-6.39731	1.58137e-10	1.38777e-08
FvH4_3g21140	238.097	2.90029	0.453449	6.39608	1.59415e-10	1.39537e-08
FvH4_6g52810	4983.93	2.33769	0.365648	6.39328	1.62369e-10	1.41758e-08
FvH4_4g25320	273.603	-2.69547	0.422418	-6.38104	1.75885e-10	1.53164e-08
FvH4_2g18340	166.781	3.02155	0.473734	6.37817	1.79217e-10	1.55667e-08
FvH4_3g30320	26.1719	-3.29351	0.516532	-6.3762	1.81534e-10	1.57277e-08
FvH4_1g08890	7604.22	2.45933	0.385736	6.37567	1.8217e-10	1.57426e-08
FvH4_2g17140	199.573	-2.7617	0.433614	-6.36904	1.90214e-10	1.6396e-08
FvH4_4g28410	194.374	-2.83592	0.445327	-6.36816	1.91306e-10	1.64484e-08
FvH4_6g31420	87.7832	3.06727	0.481897	6.365	1.95284e-10	1.67481e-08
FvH4_4g29630	284.363	-2.62224	0.412499	-6.35697	2.05777e-10	1.76035e-08
FvH4_2g26420	681.91	-2.50617	0.39434	-6.35533	2.07975e-10	1.77469e-08
FvH4_7g21880	985.486	2.94884	0.464136	6.35341	2.10595e-10	1.79254e-08
FvH4_5g33530	1533.09	-2.86396	0.451506	-6.34312	2.25154e-10	1.91167e-08
FvH4_4g35701	138.007	2.46292	0.388659	6.33698	2.34315e-10	1.98449e-08
FvH4_2g16910	273.625	-2.42976	0.383512	-6.33554	2.36513e-10	1.99751e-08
FvH4_7g32340	20.596	3.84683	0.607214	6.3352	2.37029e-10	1.99751e-08
FvH4_5g29820	221.684	2.48258	0.39199	6.33328	2.39999e-10	2.01256e-08
FvH4_7g30141	58.8789	2.9179	0.46071	6.33348	2.39686e-10	2.01256e-08
FvH4_6g45590	609.927	-2.69141	0.425152	-6.33047	2.44422e-10	2.0446e-08
FvH4_2g10631	32.2506	3.19212	0.504397	6.32858	2.47426e-10	2.06464e-08
FvH4_4g24720	361.669	2.28093	0.360584	6.32566	2.52147e-10	2.09888e-08
FvH4_7g13080	31.6024	3.84288	0.607553	6.32519	2.52927e-10	2.10022e-08
FvH4_3g42150	4580.78	-2.65267	0.419934	-6.31686	2.66924e-10	2.21104e-08
FvH4_7g33640	725.387	2.98872	0.473306	6.31456	2.70935e-10	2.23881e-08
FvH4_1g01362	30.0144	4.0335	0.639054	6.31167	2.76042e-10	2.26908e-08
FvH4_3g34930	22.2284	3.60781	0.571638	6.31136	2.76603e-10	2.26908e-08
FvH4_6g10770	1107.59	2.97731	0.471719	6.31163	2.76115e-10	2.26908e-08
FvH4_4g13212	64.8995	2.70399	0.42854	6.30979	2.79423e-10	2.28669e-08
FvH4_1g24160	886.093	-2.80074	0.44394	-6.30883	2.81153e-10	2.29532e-08
FvH4_3g08410	154.08	2.63649	0.418084	6.30612	2.86124e-10	2.3303e-08
FvH4_4g19782	18.1103	3.91878	0.622406	6.29618	3.05072e-10	2.47867e-08
FvH4_6g29800	1297.83	2.89953	0.460623	6.29481	3.07775e-10	2.49467e-08
FvH4_2g35290	26.2072	-3.2972	0.523846	-6.29422	3.08948e-10	2.49821e-08
FvH4_1g28230	1061.59	2.39681	0.38084	6.29347	3.10452e-10	2.50441e-08
FvH4_1g20180	256.403	3.33969	0.530707	6.2929	3.11592e-10	2.50765e-08
FvH4_3g11330	608.556	2.54707	0.404884	6.29085	3.15723e-10	2.53489e-08
FvH4_1g04840	441.241	2.30572	0.366743	6.28702	3.23618e-10	2.59215e-08
FvH4_4g16900	101.265	2.95808	0.470662	6.28493	3.28007e-10	2.61908e-08
FvH4_5g10020	2020.73	2.54248	0.404552	6.28468	3.28523e-10	2.61908e-08
FvH4_3g32680	142.711	-2.76236	0.439637	-6.28328	3.31508e-10	2.63669e-08
FvH4_3g31180	194.065	-2.53374	0.403564	-6.27841	3.42045e-10	2.71415e-08
FvH4_1g20190	46.2451	3.33127	0.531518	6.26746	3.66981e-10	2.90522e-08
FvH4_1g25190	19.7532	3.99005	0.637567	6.25825	3.89331e-10	3.07499e-08
FvH4_2g10991	24.6287	3.38743	0.541507	6.25556	3.96099e-10	3.12119e-08
FvH4_2g13650	52.862	-2.85356	0.456598	-6.24962	4.11454e-10	3.23467e-08
FvH4_2g22870	43.7948	3.07296	0.492139	6.24408	4.26305e-10	3.33883e-08
FvH4_5g03950	48.1182	-2.76584	0.442963	-6.24395	4.26669e-10	3.33883e-08
FvH4_3g06161	40.51	3.24136	0.519387	6.24075	4.35474e-10	3.3999e-08
FvH4_2g17160	59.0144	3.23502	0.518417	6.24019	4.3705e-10	3.40438e-08
FvH4_2g03260	2255.37	2.41599	0.38789	6.22854	4.70812e-10	3.65897e-08
FvH4_5g14670	402.829	2.38568	0.383071	6.22778	4.73094e-10	3.66831e-08
FvH4_6g38370	415.76	2.59661	0.417246	6.22321	4.87085e-10	3.7682e-08
FvH4_3g39850	2116.93	2.29233	0.368586	6.21926	4.99506e-10	3.8555e-08
FvH4_2g04750	604.418	3.17784	0.51104	6.21838	5.02306e-10	3.85958e-08
FvH4_2g17100	3000.41	2.31375	0.372075	6.2185	5.01943e-10	3.85958e-08
FvH4_3g45520	26.7066	3.64215	0.585923	6.21609	5.09702e-10	3.90756e-08
FvH4_6g00660	359.977	-2.92724	0.470943	-6.21569	5.11005e-10	3.90873e-08
FvH4_2g32410	255.097	2.91994	0.469845	6.21468	5.14286e-10	3.92356e-08
FvH4_3g43310	244.973	2.34052	0.37663	6.21439	5.15255e-10	3.92356e-08
FvH4_4g04770	20.8603	3.83035	0.617175	6.20626	5.42601e-10	4.12255e-08
FvH4_3g14410	19.6809	3.78794	0.610395	6.20572	5.44473e-10	4.12754e-08
FvH4_2g25301	125.313	-2.84593	0.458642	-6.20513	5.46501e-10	4.13369e-08
FvH4_6g13360	714.439	-2.55917	0.412893	-6.19815	5.71311e-10	4.31175e-08
FvH4_4g25700	169.523	-2.65306	0.428173	-6.19624	5.78281e-10	4.35468e-08
FvH4_4g25290	953.792	-2.45557	0.396454	-6.19383	5.87212e-10	4.41214e-08
FvH4_4g23030	134.436	2.88856	0.466658	6.18988	6.02115e-10	4.51414e-08
FvH4_5g19390	858.119	2.23221	0.360918	6.18481	6.21786e-10	4.65134e-08
FvH4_4g27680	213.904	-2.54374	0.412078	-6.17296	6.70211e-10	5.00257e-08
FvH4_2g29540	47.4351	-2.78013	0.450574	-6.17019	6.82095e-10	5.08011e-08
FvH4_1g16030	2569.52	2.88148	0.467366	6.16537	7.03192e-10	5.22578e-08
FvH4_2g35380	56.9521	-2.97879	0.484091	-6.15337	7.58539e-10	5.62478e-08
FvH4_2g28840	1238.77	5.08142	0.827527	6.14048	8.22724e-10	6.08744e-08
FvH4_6g00860	82.2431	2.84702	0.46371	6.13966	8.26992e-10	6.10572e-08
FvH4_6g12260	1377.22	2.25763	0.367737	6.13926	8.29075e-10	6.10782e-08
FvH4_4g19530	56.7046	-3.32277	0.541575	-6.13538	8.49549e-10	6.2451e-08
FvH4_2g26231	216.208	-2.889	0.471067	-6.13289	8.62988e-10	6.31908e-08
FvH4_7g15410	1035.85	2.27243	0.370536	6.13282	8.63334e-10	6.31908e-08
FvH4_2g39010	43.1185	-2.82202	0.460765	-6.12464	9.08874e-10	6.6381e-08
FvH4_6g37530	423.919	-2.83892	0.464151	-6.11638	9.57241e-10	6.97636e-08
FvH4_3g29781	2461.23	2.19241	0.358878	6.10907	1.00213e-09	7.28785e-08
FvH4_1g11020	644.707	-2.53551	0.415197	-6.10677	1.01666e-09	7.37776e-08
FvH4_4g32140	1234.45	2.37929	0.389913	6.10212	1.04671e-09	7.57961e-08
FvH4_4g07400	60.5096	-2.8236	0.463154	-6.09647	1.08435e-09	7.83544e-08
FvH4_3g21020	25966	-2.55206	0.418771	-6.09417	1.10004e-09	7.93194e-08
FvH4_5g39690	1312.84	-2.76741	0.454223	-6.09261	1.11085e-09	7.99295e-08
FvH4_4g17430	26.9887	-3.01744	0.495297	-6.09218	1.11387e-09	7.9977e-08
FvH4_5g37370	205.254	-2.57478	0.422823	-6.0895	1.13267e-09	8.11553e-08
FvH4_6g05230	113.783	-2.60116	0.427535	-6.08408	1.17165e-09	8.37718e-08
FvH4_5g11460	369.119	2.575	0.42337	6.08215	1.18584e-09	8.4608e-08
FvH4_4g30990	439.056	-2.86951	0.472144	-6.07762	1.2198e-09	8.68485e-08
FvH4_1g22020	39.6757	3.33667	0.549262	6.07483	1.24121e-09	8.81884e-08
FvH4_7g33750	259.139	2.90009	0.477644	6.07166	1.26595e-09	8.97579e-08
FvH4_4g26630	115.407	2.71999	0.448296	6.0674	1.29999e-09	9.19796e-08
FvH4_1g12651	22.064	3.54683	0.584695	6.06612	1.31041e-09	9.2524e-08
FvH4_7g07550	34.398	-3.377	0.557004	-6.06279	1.33782e-09	9.42635e-08
FvH4_4g31561	4005.53	2.31055	0.381757	6.05241	1.42695e-09	1.00336e-07
FvH4_7g13190	68.581	-2.81162	0.46464	-6.05117	1.43794e-09	1.009e-07
FvH4_3g01890	46.5362	2.99892	0.495679	6.05012	1.44736e-09	1.01351e-07
FvH4_5g20080	476.916	-2.41993	0.400042	-6.04919	1.45578e-09	1.01731e-07
FvH4_2g04630	1796.02	-2.86124	0.473223	-6.04628	1.48227e-09	1.03369e-07
FvH4_3g23270	35.2894	-2.94906	0.48786	-6.04489	1.49508e-09	1.04049e-07
FvH4_6g12840	104.126	-2.67615	0.442774	-6.04406	1.50282e-09	1.04374e-07
FvH4_7g04820	2544.65	2.47005	0.40879	6.04233	1.51902e-09	1.05284e-07
FvH4_6g38670	2778.63	2.28036	0.377675	6.03788	1.56152e-09	1.08008e-07
FvH4_4g28451	29.698	3.1329	0.519102	6.03523	1.58737e-09	1.09574e-07
FvH4_4g34710	27.5324	-3.42923	0.568424	-6.03288	1.6106e-09	1.10727e-07
FvH4_6g43860	2386.17	-2.19214	0.363359	-6.03299	1.6095e-09	1.10727e-07
FvH4_3g19390	136.941	2.63911	0.43769	6.02964	1.64322e-09	1.12742e-07
FvH4_4g35150	295.447	-2.53436	0.420948	-6.0206	1.73775e-09	1.18983e-07
FvH4_7g24590	4913.46	-2.50159	0.415527	-6.02028	1.7412e-09	1.18983e-07
FvH4_2g16861	773.696	2.51244	0.417382	6.01953	1.74923e-09	1.19292e-07
FvH4_4g30100	530.281	2.37681	0.395086	6.01592	1.78867e-09	1.21585e-07
FvH4_5g32050	51.6965	2.74601	0.456466	6.0158	1.79001e-09	1.21585e-07
FvH4_3g01780	1042.4	2.41557	0.401765	6.01238	1.82819e-09	1.2393e-07
FvH4_5g33580	361.235	-2.60285	0.433037	-6.0107	1.84726e-09	1.24973e-07
FvH4_6g20500	369.364	-2.25262	0.375219	-6.00347	1.93141e-09	1.30407e-07
FvH4_1g01772	2411.38	-2.40425	0.400576	-6.00198	1.9493e-09	1.31093e-07
FvH4_4g25040	885.927	-3.0051	0.500665	-6.00222	1.94641e-09	1.31093e-07
FvH4_3g13890	622.336	-2.83444	0.472404	-6.00003	1.97279e-09	1.32411e-07
FvH4_1g28352	2156.94	2.07113	0.345603	5.99279	2.06275e-09	1.38176e-07
FvH4_5g08020	2414.68	3.19302	0.533078	5.98978	2.10122e-09	1.40476e-07
FvH4_6g29070	23.2125	-3.34306	0.558611	-5.98461	2.16915e-09	1.44732e-07
FvH4_6g38450	10968.7	-2.7373	0.457593	-5.98195	2.20487e-09	1.46827e-07
FvH4_2g06190	90.7506	-3.00316	0.502564	-5.97568	2.29136e-09	1.52288e-07
FvH4_5g19110	84.373	-2.56301	0.429051	-5.97367	2.31975e-09	1.53874e-07
FvH4_5g16920	1387	2.55331	0.428	5.96566	2.43642e-09	1.61298e-07
FvH4_3g37080	634.631	-2.34462	0.393074	-5.96482	2.44901e-09	1.61816e-07
FvH4_4g08540	703.111	2.42569	0.406922	5.96106	2.50606e-09	1.65264e-07
FvH4_1g02900	595.341	2.6833	0.450224	5.95993	2.52341e-09	1.66085e-07
FvH4_2g21772	447.164	-2.73185	0.45847	-5.95862	2.54376e-09	1.67101e-07
FvH4_4g36550	744.349	-2.19222	0.368077	-5.95585	2.58716e-09	1.69624e-07
FvH4_7g03900	65.2541	-3.02652	0.508328	-5.95387	2.61872e-09	1.71362e-07
FvH4_6g05780	26.32	-3.35016	0.563683	-5.94335	2.79254e-09	1.82385e-07
FvH4_7g33840	607.384	2.69222	0.453673	5.93428	2.95138e-09	1.92389e-07
FvH4_6g43500	57.1785	-2.97237	0.501072	-5.93202	2.99233e-09	1.94685e-07
FvH4_6g39430	4505.34	2.42118	0.408334	5.92942	3.04013e-09	1.9704e-07
FvH4_6g50780	48379.7	-2.44461	0.412282	-5.92945	3.03946e-09	1.9704e-07
FvH4_2g27760	321.766	2.55969	0.432175	5.9228	3.16502e-09	2.04743e-07
FvH4_6g53210	220.374	-2.5657	0.433454	-5.91921	3.23494e-09	2.08869e-07
FvH4_4g22140	348.696	2.27204	0.38419	5.91385	3.34209e-09	2.15377e-07
FvH4_4g18381	15.3533	3.70526	0.626719	5.91216	3.3766e-09	2.16779e-07
FvH4_6g08790	415.341	2.29415	0.388022	5.91242	3.37111e-09	2.16779e-07
FvH4_7g20350	70.6019	-2.52174	0.426819	-5.90821	3.45837e-09	2.2161e-07
FvH4_2g01120	28.3345	4.16286	0.705153	5.90349	3.55893e-09	2.27624e-07
FvH4_5g12640	120.03	-2.8006	0.474484	-5.9024	3.58255e-09	2.28704e-07
FvH4_7g07630	28.1402	-3.06798	0.519857	-5.90159	3.60008e-09	2.29392e-07
FvH4_6g29770	65.8462	3.26156	0.552846	5.89959	3.64407e-09	2.3176e-07
FvH4_5g18460	139.094	2.25493	0.382408	5.89667	3.70917e-09	2.3546e-07
FvH4_2g40270	935.122	-3.19947	0.542868	-5.89364	3.77782e-09	2.3937e-07
FvH4_7g29180	480.361	2.36675	0.401681	5.89213	3.81255e-09	2.4112e-07
FvH4_1g01970	443.459	-2.44078	0.414409	-5.88979	3.86685e-09	2.44101e-07
FvH4_5g17230	128.544	2.63026	0.446704	5.88814	3.90556e-09	2.46087e-07
FvH4_7g00720	2306.41	-2.66534	0.452949	-5.88442	3.99445e-09	2.51221e-07
FvH4_3g17050	45691	-2.4758	0.420811	-5.88341	4.01903e-09	2.523e-07
FvH4_5g37610	30.7857	3.09297	0.525904	5.88124	4.072e-09	2.55154e-07
FvH4_2g38170	60.0982	2.61397	0.444523	5.8804	4.09278e-09	2.55983e-07
FvH4_6g38790	134.021	2.59894	0.442011	5.87982	4.1072e-09	2.56413e-07
FvH4_3g18050	131.624	-2.21694	0.377133	-5.87841	4.14232e-09	2.58131e-07
FvH4_3g29782	5814.62	2.0986	0.35721	5.87496	4.22948e-09	2.6308e-07
FvH4_4g18480	1105.24	-2.89277	0.492469	-5.87402	4.25354e-09	2.64092e-07
FvH4_4g28960	448.731	2.3251	0.395904	5.87289	4.28261e-09	2.64929e-07
FvH4_6g32180	75.5232	-2.47474	0.421366	-5.87313	4.27643e-09	2.64929e-07
FvH4_7g11860	19.1766	3.88353	0.661611	5.86981	4.36304e-09	2.69414e-07
FvH4_2g03590	59.9345	-2.95219	0.503121	-5.86776	4.41734e-09	2.71778e-07
FvH4_4g23980	34.3542	-2.91833	0.497338	-5.86789	4.41375e-09	2.71778e-07
FvH4_5g20141	695.915	-2.70656	0.461288	-5.86739	4.4271e-09	2.71886e-07
FvH4_3g04410	350.797	-2.16744	0.369658	-5.86338	4.53545e-09	2.78038e-07
FvH4_2g09200	91.7837	-2.72492	0.464904	-5.86126	4.59382e-09	2.81109e-07
FvH4_6g28390	69.1376	-2.84017	0.484611	-5.86072	4.60866e-09	2.8151e-07
FvH4_3g03000	27.2799	4.12414	0.704398	5.85484	4.77456e-09	2.9112e-07
FvH4_7g20950	46.8809	2.60339	0.444845	5.85236	4.84654e-09	2.94979e-07
FvH4_6g46460	1001.97	2.17208	0.371982	5.83919	5.24543e-09	3.18685e-07
FvH4_3g00110	96.5417	-2.92999	0.502442	-5.8315	5.49327e-09	3.33147e-07
FvH4_6g40970	79151.8	-2.58967	0.444179	-5.83024	5.53467e-09	3.35059e-07
FvH4_3g36150	715.95	2.52185	0.43263	5.82912	5.57188e-09	3.36712e-07
FvH4_2g40570	3877.05	2.68301	0.460783	5.82271	5.79022e-09	3.49285e-07
FvH4_3g26390	25.0128	2.9648	0.509691	5.81686	5.99646e-09	3.61085e-07
FvH4_6g28220	977.954	-2.55671	0.439729	-5.81428	6.08951e-09	3.66039e-07
FvH4_2g09260	142.348	2.90572	0.499989	5.81157	6.18907e-09	3.71366e-07
FvH4_4g02981	4769.73	2.15492	0.370879	5.8103	6.23603e-09	3.73524e-07
FvH4_1g05750	69.6423	2.64774	0.455949	5.80709	6.35698e-09	3.80098e-07
FvH4_6g32380	34.3421	-2.92886	0.505142	-5.79809	6.70758e-09	4.00357e-07
FvH4_4g21050	279.403	2.32863	0.401664	5.79745	6.73295e-09	4.01165e-07
FvH4_3g11692	39.135	2.91836	0.503524	5.79588	6.79655e-09	4.04246e-07
FvH4_7g05740	475.2	-2.96124	0.511594	-5.78826	7.11209e-09	4.22274e-07
FvH4_6g43490	22.5062	-3.91108	0.67582	-5.78716	7.15853e-09	4.2429e-07
FvH4_6g21351	122.909	3.09005	0.534184	5.78461	7.26796e-09	4.30025e-07
FvH4_5g04021	100.451	-2.54591	0.440234	-5.78307	7.33486e-09	4.33229e-07
FvH4_6g46820	342.573	2.22508	0.385039	5.77883	7.5224e-09	4.43534e-07
FvH4_6g52870	254.54	-2.7331	0.473181	-5.77601	7.64928e-09	4.50234e-07
FvH4_6g27024	96.8287	2.3851	0.413084	5.77389	7.74614e-09	4.55146e-07
FvH4_7g08510	32.3054	-2.77885	0.481773	-5.76797	8.02314e-09	4.70608e-07
FvH4_4g33881	15.6285	-3.59437	0.623295	-5.76672	8.08273e-09	4.73286e-07
FvH4_2g26780	33.9706	-3.05831	0.530855	-5.7611	8.35653e-09	4.88476e-07
FvH4_5g02050	413.232	2.28057	0.396098	5.75759	8.53252e-09	4.97906e-07
FvH4_1g02152	385.765	2.47168	0.429761	5.75129	8.85668e-09	5.15494e-07
FvH4_2g34811	671.775	4.32819	0.752579	5.75114	8.86428e-09	5.15494e-07
FvH4_6g32030	51.6795	-2.52433	0.439128	-5.7485	9.00375e-09	5.2271e-07
FvH4_5g08580	263.407	-2.55231	0.444174	-5.74619	9.12775e-09	5.29005e-07
FvH4_6g29880	114.045	2.50351	0.435878	5.74361	9.26796e-09	5.35895e-07
FvH4_7g18360	23.6591	-2.88451	0.502229	-5.74342	9.2782e-09	5.35895e-07
FvH4_4g09670	38.0588	-2.96095	0.51567	-5.74194	9.35972e-09	5.38987e-07
FvH4_6g03800	24.771	2.99949	0.522388	5.74187	9.36347e-09	5.38987e-07
FvH4_3g39810	53.7043	-3.00799	0.52462	-5.73366	9.82874e-09	5.64812e-07
FvH4_6g46960	17.5015	3.77239	0.658167	5.73166	9.94534e-09	5.70547e-07
FvH4_5g36460	29.7142	-3.04742	0.531724	-5.7312	9.97214e-09	5.71119e-07
FvH4_7g28161	50.9404	-2.45887	0.429159	-5.72951	1.00723e-08	5.75883e-07
FvH4_1g04050	673.823	-3.0941	0.540154	-5.72818	1.01516e-08	5.79441e-07
FvH4_3g44500	94.1448	2.51477	0.439179	5.72606	1.02792e-08	5.8574e-07
FvH4_4g33920	100.166	-3.03107	0.52954	-5.72398	1.04059e-08	5.91147e-07
FvH4_5g16680	51.2862	-2.50961	0.438442	-5.72393	1.04089e-08	5.91147e-07
FvH4_6g48770	370.011	-2.62947	0.459471	-5.72283	1.04765e-08	5.93995e-07
FvH4_1g15260	99.016	-2.5534	0.446284	-5.72148	1.05603e-08	5.95761e-07
FvH4_3g33490	486.741	-2.74843	0.480335	-5.72191	1.05336e-08	5.95761e-07
FvH4_5g10310	75.7272	-2.73764	0.478474	-5.7216	1.05523e-08	5.95761e-07
FvH4_1g12090	180.013	-2.515	0.439612	-5.72095	1.05928e-08	5.96606e-07
FvH4_6g02870	2051.91	-2.39942	0.419482	-5.71995	1.06555e-08	5.99144e-07
FvH4_3g36690	66.2564	2.43964	0.426682	5.71769	1.07984e-08	6.06177e-07
FvH4_1g14300	34.1252	2.79115	0.488353	5.71544	1.0942e-08	6.13222e-07
FvH4_1g18300	879.124	-2.2672	0.396944	-5.71164	1.11895e-08	6.26059e-07
FvH4_2g31930	117.479	-2.53702	0.444813	-5.70358	1.1732e-08	6.55332e-07
FvH4_2g35390	56.5239	-2.82531	0.495552	-5.70134	1.18867e-08	6.62882e-07
FvH4_6g15920	130.976	-2.16445	0.379702	-5.70039	1.19534e-08	6.65512e-07
FvH4_7g07240	240.284	2.73782	0.480438	5.6986	1.20797e-08	6.71444e-07
FvH4_3g19922	21.3462	3.13861	0.551141	5.69474	1.23557e-08	6.85661e-07
FvH4_1g14370	183.868	-2.37275	0.416716	-5.69394	1.24141e-08	6.87776e-07
FvH4_4g21760	68.2256	-2.54108	0.446412	-5.69224	1.25386e-08	6.93545e-07
FvH4_2g40150	490.695	4.18958	0.73638	5.68943	1.27463e-08	7.03886e-07
FvH4_3g46010	33.4799	3.10366	0.545659	5.68791	1.28607e-08	7.0905e-07
FvH4_2g20150	90.9646	-2.49757	0.439302	-5.68531	1.30578e-08	7.1875e-07
FvH4_7g14110	22.1249	-3.36448	0.591815	-5.68502	1.30797e-08	7.1879e-07
FvH4_7g17011	447.653	-2.55816	0.450043	-5.68426	1.3138e-08	7.20826e-07
FvH4_7g20700	47.5174	-2.75546	0.484832	-5.68334	1.32091e-08	7.23561e-07
FvH4_2g07860	776.682	-2.23997	0.394207	-5.68221	1.32962e-08	7.2599e-07
FvH4_6g22750	75.5881	2.47907	0.436285	5.68222	1.32955e-08	7.2599e-07
FvH4_1g00500	1174.78	-2.49457	0.439397	-5.67725	1.36881e-08	7.46188e-07
FvH4_6g38080	1676.24	-2.12706	0.375309	-5.66748	1.44911e-08	7.88696e-07
FvH4_5g37690	86.5265	2.42779	0.42896	5.65972	1.51622e-08	8.23901e-07
FvH4_1g29750	82.3376	-2.46314	0.435348	-5.65787	1.53265e-08	8.31498e-07
FvH4_7g22470	68.69	-2.5117	0.444271	-5.65354	1.5718e-08	8.51379e-07
FvH4_1g18490	21.3785	-3.10856	0.550282	-5.64902	1.61364e-08	8.72652e-07
FvH4_3g29900	85.5459	-2.41754	0.428055	-5.64773	1.62583e-08	8.77847e-07
FvH4_4g11520	1406.55	2.25132	0.398749	5.64597	1.64252e-08	8.85449e-07
FvH4_7g17800	9993.3	-2.40018	0.425198	-5.64485	1.65323e-08	8.89811e-07
FvH4_5g37730	92.0324	-2.4394	0.432219	-5.64389	1.66252e-08	8.93391e-07
FvH4_1g16230	262.43	2.13934	0.379124	5.64285	1.6726e-08	8.97393e-07
FvH4_5g04380	54.7858	-2.59584	0.460098	-5.64192	1.68162e-08	9.00805e-07
FvH4_2g28831	52.2898	-2.46872	0.437638	-5.641	1.69062e-08	9.04202e-07
FvH4_6g38460	45381	-2.26867	0.402292	-5.63936	1.70681e-08	9.11427e-07
FvH4_4g01980	1671.94	-2.2383	0.3978	-5.6267	1.83692e-08	9.79364e-07
FvH4_2g22810	563.924	-2.65055	0.471122	-5.62604	1.84398e-08	9.81588e-07
FvH4_7g24540	644.632	-2.29019	0.407577	-5.61903	1.92029e-08	1.02061e-06
FvH4_5g00420	276.051	2.31626	0.412384	5.61675	1.94584e-08	1.03257e-06
FvH4_6g35631	31.8621	-2.68569	0.478195	-5.61631	1.95073e-08	1.03355e-06
FvH4_3g29911	126.318	2.32081	0.413353	5.61459	1.97027e-08	1.04228e-06
FvH4_6g07580	488.768	-2.27239	0.404764	-5.61411	1.97571e-08	1.04353e-06
FvH4_4g09360	24.4917	3.4328	0.611588	5.61292	1.98941e-08	1.04914e-06
FvH4_2g18080	85.9192	-2.31098	0.411924	-5.61022	2.02064e-08	1.06231e-06
FvH4_7g11620	21.098	3.88737	0.692876	5.61048	2.01763e-08	1.06231e-06
FvH4_2g24420	183.597	2.32233	0.414258	5.606	2.07059e-08	1.08689e-06
FvH4_4g27330	38135.8	-2.3982	0.427977	-5.60358	2.09973e-08	1.09878e-06
FvH4_5g00460	5729.56	2.01696	0.359929	5.60378	2.0973e-08	1.09878e-06
FvH4_6g27540	1513.09	-2.30004	0.410774	-5.59928	2.15241e-08	1.12435e-06
FvH4_7g10850	43.8634	-2.67042	0.476941	-5.59906	2.1552e-08	1.12435e-06
FvH4_4g22650	1033.06	2.23877	0.400458	5.59052	2.26393e-08	1.17926e-06
FvH4_7g28730	61.9771	-2.75946	0.493763	-5.58862	2.28876e-08	1.19036e-06
FvH4_5g21120	267.072	2.29256	0.410362	5.58667	2.3146e-08	1.20196e-06
FvH4_4g04161	496.693	-2.36702	0.423943	-5.58335	2.35926e-08	1.22328e-06
FvH4_6g21680	291.577	2.26046	0.404946	5.58213	2.37588e-08	1.23002e-06
FvH4_6g13380	133.184	-2.84205	0.509254	-5.58081	2.39395e-08	1.23749e-06
FvH4_1g06670	168.787	2.30976	0.414142	5.57721	2.44401e-08	1.26145e-06
FvH4_3g25270	26.3853	-3.96694	0.711338	-5.57673	2.45085e-08	1.26306e-06
FvH4_5g02643	45.1238	-3.10191	0.556325	-5.57571	2.46527e-08	1.26857e-06
FvH4_4g13360	4907.55	-2.46536	0.442292	-5.57404	2.48893e-08	1.2788e-06
FvH4_4g24850	1093.95	-2.97429	0.533718	-5.57277	2.50716e-08	1.28623e-06
FvH4_3g08290	106.436	2.75776	0.495219	5.56878	2.56535e-08	1.31409e-06
FvH4_7g23030	52.582	2.8444	0.510911	5.56732	2.58692e-08	1.32315e-06
FvH4_6g27910	415.191	-2.52951	0.454458	-5.56599	2.60665e-08	1.33123e-06
FvH4_3g00990	82.8867	2.69942	0.485444	5.56072	2.68657e-08	1.36999e-06
FvH4_5g10380	49.119	-2.57355	0.463022	-5.55815	2.72647e-08	1.38621e-06
FvH4_6g44270	312.523	-2.18712	0.393498	-5.55815	2.72653e-08	1.38621e-06
FvH4_2g06780	32.5307	3.11567	0.560635	5.55739	2.73841e-08	1.39016e-06
FvH4_3g01210	128.23	2.42759	0.437073	5.5542	2.78889e-08	1.41368e-06
FvH4_6g10950	74.1438	2.90172	0.522631	5.55215	2.8218e-08	1.42823e-06
FvH4_2g33910	15873.5	2.03633	0.36683	5.55114	2.83805e-08	1.43432e-06
FvH4_4g00320	143.754	2.1561	0.388461	5.55036	2.85084e-08	1.43864e-06
FvH4_1g15830	1749.51	2.72817	0.491792	5.5474	2.89946e-08	1.461e-06
FvH4_4g25370	222.317	2.08834	0.37731	5.53482	3.11556e-08	1.56757e-06
FvH4_3g37660	14027.9	-2.37501	0.429489	-5.52984	3.20532e-08	1.61034e-06
FvH4_6g30780	41.1344	-2.56338	0.463635	-5.52888	3.22282e-08	1.61198e-06
FvH4_7g28070	228.849	-2.42015	0.437705	-5.52919	3.2171e-08	1.61198e-06
FvH4_7g30640	3240.94	1.94683	0.352111	5.52903	3.21999e-08	1.61198e-06
FvH4_3g01040	2124.87	1.96223	0.354985	5.52763	3.24581e-08	1.62109e-06
FvH4_1g06000	6312.52	2.01654	0.364879	5.52661	3.26479e-08	1.62817e-06
FvH4_4g28450	1894.73	1.95486	0.354086	5.52088	3.37313e-08	1.67974e-06
FvH4_4g32970	148.596	-2.12838	0.38557	-5.5201	3.38811e-08	1.68473e-06
FvH4_5g33960	143.312	2.30043	0.41689	5.51807	3.42746e-08	1.7018e-06
FvH4_4g29430	578.204	2.01701	0.36557	5.51743	3.43994e-08	1.70551e-06
FvH4_4g35190	282.336	2.29226	0.415955	5.51083	3.57139e-08	1.7681e-06
FvH4_2g17750	62.8345	-2.73797	0.49699	-5.50911	3.60658e-08	1.78292e-06
FvH4_5g05320	599.092	2.40034	0.435795	5.50795	3.63036e-08	1.79207e-06
FvH4_1g14050	292.703	2.34265	0.425467	5.50606	3.66945e-08	1.80873e-06
FvH4_7g09340	147.582	-2.27585	0.413371	-5.50558	3.6796e-08	1.81111e-06
FvH4_6g38280	236.502	-2.52345	0.458401	-5.50488	3.69412e-08	1.81563e-06
FvH4_1g11390	1536.28	-2.5965	0.472061	-5.50034	3.79055e-08	1.86033e-06
FvH4_3g43440	392.872	2.16069	0.393053	5.49719	3.85886e-08	1.89112e-06
FvH4_2g04680	383.768	-2.02508	0.368412	-5.49678	3.86798e-08	1.89286e-06
FvH4_5g17710	869.584	-2.04839	0.372948	-5.49243	3.96443e-08	1.93727e-06
FvH4_2g17091	25.3809	3.9664	0.722596	5.4891	4.03984e-08	1.97128e-06
FvH4_5g23001	68.3497	-2.90161	0.528738	-5.48781	4.06959e-08	1.98295e-06
FvH4_2g24941	29.559	-3.07378	0.560286	-5.48609	4.10919e-08	1.99937e-06
FvH4_2g35450	35.2916	-2.54487	0.463976	-5.48491	4.13673e-08	2.0099e-06
FvH4_4g34890	9834.48	-2.29891	0.419183	-5.48427	4.15186e-08	2.01436e-06
FvH4_2g39510	113.995	-2.24278	0.408994	-5.48364	4.16671e-08	2.01869e-06
FvH4_1g00420	412.645	2.38551	0.435205	5.48134	4.22112e-08	2.03923e-06
FvH4_4g32801	14.2962	3.38016	0.616665	5.48136	4.2207e-08	2.03923e-06
FvH4_3g16360	221.306	2.0879	0.38099	5.48019	4.24861e-08	2.04669e-06
FvH4_6g02480	17.3309	3.10779	0.567085	5.48028	4.24646e-08	2.04669e-06
FvH4_6g47290	930.875	-2.35289	0.429554	-5.47751	4.31341e-08	2.07496e-06
FvH4_6g11960	40.114	-2.62066	0.478687	-5.47469	4.38281e-08	2.10239e-06
FvH4_6g45620	762.76	-2.19559	0.401039	-5.47474	4.38143e-08	2.10239e-06
FvH4_1g11720	90.9553	2.73205	0.499235	5.47248	4.43775e-08	2.12574e-06
FvH4_2g32990	69.3834	2.47475	0.452456	5.46959	4.5107e-08	2.15764e-06
FvH4_6g39871	391.844	2.13993	0.391324	5.46844	4.54012e-08	2.16866e-06
FvH4_6g03720	32.3916	2.94598	0.538859	5.46707	4.5754e-08	2.18068e-06
FvH4_6g40840	53.0518	2.4227	0.443153	5.46696	4.57814e-08	2.18068e-06
FvH4_6g05670	39.4651	-2.85425	0.522298	-5.4648	4.63437e-08	2.20438e-06
FvH4_3g39410	489.585	2.17382	0.397937	5.46272	4.68896e-08	2.22722e-06
FvH4_2g17820	778.261	-2.33895	0.428443	-5.45919	4.783e-08	2.26716e-06
FvH4_7g13450	42.2469	2.35852	0.432037	5.45907	4.7864e-08	2.26716e-06
FvH4_7g15820	63.6053	-2.77052	0.507574	-5.45836	4.80551e-08	2.27305e-06
FvH4_4g01670	414.877	-2.2436	0.411362	-5.45409	4.92245e-08	2.32512e-06
FvH4_1g12240	27.6896	-2.75924	0.506026	-5.45277	4.95917e-08	2.33921e-06
FvH4_2g00200	24.599	-2.67069	0.489998	-5.4504	5.02561e-08	2.36726e-06
FvH4_5g15020	1267.34	2.28283	0.419311	5.44423	5.20293e-08	2.4474e-06
FvH4_3g09680	6180.55	-2.30239	0.423404	-5.43782	5.39368e-08	2.53361e-06
FvH4_3g14640	2544.83	2.16713	0.398553	5.43749	5.40363e-08	2.53478e-06
FvH4_5g15670	1514.48	2.0503	0.377096	5.43708	5.41598e-08	2.53707e-06
FvH4_7g17380	314.186	-2.39856	0.441241	-5.43595	5.45042e-08	2.54969e-06
FvH4_1g26810	4318.05	-2.40051	0.44174	-5.4342	5.50418e-08	2.57129e-06
FvH4_5g32740	117.546	2.51876	0.463654	5.43242	5.5594e-08	2.58996e-06
FvH4_7g32570	2215.48	2.13426	0.392868	5.43251	5.55668e-08	2.58996e-06
FvH4_1g29310	962.804	2.10216	0.387035	5.43146	5.58963e-08	2.60048e-06
FvH4_1g00340	277.078	4.30946	0.793502	5.43093	5.60601e-08	2.60453e-06
FvH4_5g38440	116.301	-2.41517	0.444732	-5.43062	5.61574e-08	2.60549e-06
FvH4_6g28890	88.3837	2.62091	0.482685	5.42986	5.63989e-08	2.61312e-06
FvH4_1g23740	222.163	2.2368	0.411972	5.4295	5.65134e-08	2.61486e-06
FvH4_6g48970	132.092	-2.86834	0.528335	-5.42901	5.66679e-08	2.61844e-06
FvH4_5g30940	21335.2	-2.17176	0.40045	-5.4233	5.8507e-08	2.69975e-06
FvH4_2g32750	17.3262	3.17662	0.586031	5.42056	5.94111e-08	2.73775e-06
FvH4_3g21980	129.4	-2.4778	0.457279	-5.41858	6.00745e-08	2.76457e-06
FvH4_6g53280	16.1169	-3.14942	0.581636	-5.41477	6.13687e-08	2.8203e-06
FvH4_3g17060	21.5286	-2.99841	0.554146	-5.41086	6.2724e-08	2.87869e-06
FvH4_6g08570	17.5792	3.13397	0.579393	5.40906	6.33555e-08	2.90375e-06
FvH4_1g08453	35.1463	2.99058	0.552985	5.40807	6.37079e-08	2.91597e-06
FvH4_1g27200	1033.48	-2.32209	0.429581	-5.40547	6.464e-08	2.95465e-06
FvH4_5g32900	2060.05	-2.28498	0.422781	-5.40465	6.49355e-08	2.96417e-06
FvH4_3g44400	318.099	-2.0386	0.377255	-5.40376	6.52571e-08	2.97485e-06
FvH4_2g31940	40228.1	-2.15809	0.399556	-5.40123	6.61838e-08	3.01305e-06
FvH4_2g33280	90.4866	-2.42466	0.449071	-5.39927	6.6912e-08	3.04212e-06
FvH4_4g19872	334.706	-2.56829	0.475918	-5.39649	6.79566e-08	3.08136e-06
FvH4_6g38230	344.957	-2.67023	0.4948	-5.3966	6.79172e-08	3.08136e-06
FvH4_3g36340	274.08	-2.4892	0.461473	-5.39402	6.88971e-08	3.11707e-06
FvH4_5g01641	350.671	-2.72076	0.504411	-5.39394	6.89276e-08	3.11707e-06
FvH4_1g15390	560.12	1.9731	0.365966	5.3915	6.98712e-08	3.15554e-06
FvH4_2g11900	36.9449	2.66872	0.495123	5.39	7.04578e-08	3.17744e-06
FvH4_4g33080	63.3166	-2.93278	0.544137	-5.38978	7.05433e-08	3.17744e-06
FvH4_2g24250	457.635	2.03698	0.37798	5.38913	7.08e-08	3.18478e-06
FvH4_7g01450	301.974	2.76619	0.513899	5.38276	7.33534e-08	3.29527e-06
FvH4_6g38660	112.899	-2.47762	0.460476	-5.38056	7.42537e-08	3.33131e-06
FvH4_3g04980	4437.04	-2.05654	0.382291	-5.3795	7.46914e-08	3.34653e-06
FvH4_3g12000	49.81	-2.61838	0.486851	-5.3782	7.52358e-08	3.36648e-06
FvH4_2g19020	153.938	-2.14244	0.398877	-5.37118	7.82226e-08	3.49552e-06
FvH4_4g25610	548.318	2.48058	0.461912	5.37026	7.86251e-08	3.50889e-06
FvH4_3g43880	627.81	2.01122	0.374826	5.36573	8.06208e-08	3.59323e-06
FvH4_6g53750	18.6301	-3.66229	0.682668	-5.36467	8.10975e-08	3.60974e-06
FvH4_4g29670	44.4204	2.46553	0.459709	5.36325	8.1739e-08	3.63354e-06
FvH4_6g16161	2284.15	1.97681	0.369428	5.35101	8.74644e-08	3.88296e-06
FvH4_6g48490	980.826	2.1152	0.395378	5.34983	8.80359e-08	3.90323e-06
FvH4_2g36030	4644.63	1.97765	0.369695	5.34942	8.82389e-08	3.90713e-06
FvH4_1g21200	846.517	-2.30515	0.431524	-5.34189	9.19845e-08	4.06768e-06
FvH4_2g03250	745.511	2.1333	0.399785	5.33613	9.49508e-08	4.19339e-06
FvH4_6g04001	125.142	-2.17388	0.40767	-5.33246	9.68934e-08	4.27363e-06
FvH4_3g42360	35.1197	2.52121	0.473443	5.32528	1.00799e-07	4.44014e-06
FvH4_7g17770	86.0231	-2.49431	0.468442	-5.3247	1.01121e-07	4.44853e-06
FvH4_4g00310	12958.5	2.11525	0.39755	5.32072	1.03356e-07	4.54096e-06
FvH4_5g35580	149.15	4.12149	0.774699	5.32012	1.037e-07	4.55021e-06
FvH4_2g25590	601.162	2.04459	0.38457	5.31657	1.0574e-07	4.63371e-06
FvH4_5g00730	13.0287	3.45748	0.650767	5.31293	1.07876e-07	4.72125e-06
FvH4_2g18490	44.5243	-2.39359	0.450556	-5.31252	1.0812e-07	4.72582e-06
FvH4_4g07970	264.379	-2.06892	0.389606	-5.31029	1.09454e-07	4.77798e-06
FvH4_5g04161	293.104	-2.85251	0.537347	-5.30852	1.1052e-07	4.81834e-06
FvH4_5g14730	19.6038	3.74878	0.706263	5.3079	1.10892e-07	4.82753e-06
FvH4_7g01560	1186.82	2.0163	0.379881	5.3077	1.11015e-07	4.82753e-06
FvH4_3g36010	360.874	1.9829	0.373771	5.30511	1.12606e-07	4.89043e-06
FvH4_4g00500	413.306	-2.26006	0.426084	-5.30426	1.13134e-07	4.89898e-06
FvH4_5g32750	1718.38	2.3044	0.434456	5.30409	1.13235e-07	4.89898e-06
FvH4_5g36230	338.363	1.9609	0.369677	5.30435	1.13073e-07	4.89898e-06
FvH4_1g12070	780.169	-2.30713	0.43509	-5.30266	1.14129e-07	4.93138e-06
FvH4_5g06680	364.863	-2.0882	0.39436	-5.29516	1.18912e-07	5.13148e-06
FvH4_2g39880	104.032	-2.39785	0.452943	-5.29394	1.19712e-07	5.15945e-06
FvH4_3g30480	63.895	-2.38082	0.449853	-5.29244	1.20696e-07	5.1953e-06
FvH4_7g28452	134.915	-2.28212	0.431297	-5.2913	1.21449e-07	5.22106e-06
FvH4_2g31210	2682.02	-2.19988	0.415854	-5.29004	1.22287e-07	5.25048e-06
FvH4_5g05180	93.2768	2.59366	0.490361	5.2893	1.22788e-07	5.26532e-06
FvH4_2g18300	16.08	3.1384	0.59339	5.28893	1.23033e-07	5.26916e-06
FvH4_2g16740	1254.08	-1.8322	0.346473	-5.28815	1.23557e-07	5.28495e-06
FvH4_2g38540	39.3148	-2.53336	0.479262	-5.28596	1.25045e-07	5.34186e-06
FvH4_3g28050	39.1245	-2.43231	0.46035	-5.28361	1.2666e-07	5.40405e-06
FvH4_4g03950	30.3555	-2.75221	0.521052	-5.28202	1.27766e-07	5.44439e-06
FvH4_5g26660	1948.99	-2.07294	0.392516	-5.28115	1.28375e-07	5.46351e-06
FvH4_6g15580	172.589	2.65011	0.502323	5.27571	1.3224e-07	5.62096e-06
FvH4_1g12460	727.81	1.86273	0.353107	5.27525	1.32574e-07	5.62701e-06
FvH4_7g20000	758.791	1.89101	0.358481	5.27506	1.32714e-07	5.62701e-06
FvH4_1g30330	737.347	1.91032	0.362231	5.27376	1.33658e-07	5.65998e-06
FvH4_5g15340	744.197	1.91786	0.363688	5.27336	1.33952e-07	5.66191e-06
FvH4_5g34610	294.356	1.94189	0.368254	5.27324	1.34037e-07	5.66191e-06
FvH4_2g24630	28.3423	2.55121	0.484005	5.27103	1.35659e-07	5.7162e-06
FvH4_3g08420	29.8138	2.42431	0.459915	5.27122	1.35519e-07	5.7162e-06
FvH4_2g27700	328.033	2.05228	0.390045	5.26166	1.4276e-07	6.00794e-06
FvH4_1g13560	16.2409	3.61176	0.686842	5.2585	1.45238e-07	6.10468e-06
FvH4_6g08370	262.799	-2.57396	0.489734	-5.25583	1.47361e-07	6.18623e-06
FvH4_5g36220	198.748	2.01827	0.384282	5.25207	1.50398e-07	6.30594e-06
FvH4_1g30260	413.23	-2.55241	0.486156	-5.25018	1.51953e-07	6.36328e-06
FvH4_6g05200	245.464	1.98762	0.378907	5.24566	1.55726e-07	6.51326e-06
FvH4_6g20150	844.572	3.93134	0.749567	5.24482	1.56435e-07	6.53487e-06
FvH4_3g26850	37.401	-2.5209	0.48154	-5.23508	1.64914e-07	6.88059e-06
FvH4_2g02490	7220.63	-2.24292	0.428462	-5.23481	1.65154e-07	6.88216e-06
FvH4_6g45640	1173.35	-2.21108	0.42244	-5.23408	1.65812e-07	6.89829e-06
FvH4_7g31360	253.556	-2.30255	0.439929	-5.23393	1.65947e-07	6.89829e-06
FvH4_3g11780	35.1557	2.65476	0.507931	5.22662	1.72636e-07	7.16756e-06
FvH4_5g04810	59.7004	-2.48617	0.475705	-5.22629	1.72942e-07	7.17148e-06
FvH4_7g32780	183.788	-2.44434	0.467909	-5.22397	1.75126e-07	7.25322e-06
FvH4_1g11830	231.796	-2.43145	0.465874	-5.21911	1.79784e-07	7.43707e-06
FvH4_4g28550	51.7438	2.29559	0.439913	5.21827	1.80597e-07	7.46162e-06
FvH4_6g38620	843.565	2.16615	0.415681	5.21109	1.87734e-07	7.74707e-06
FvH4_5g06770	142.5	2.62397	0.50373	5.20908	1.89777e-07	7.82187e-06
FvH4_5g05190	90.258	-2.48338	0.476833	-5.20808	1.90805e-07	7.85467e-06
FvH4_3g27040	78.0515	-2.35326	0.451874	-5.20778	1.91113e-07	7.85784e-06
FvH4_6g40590	2046.44	-2.12953	0.409023	-5.20637	1.92567e-07	7.90806e-06
FvH4_7g04690	36.762	2.44693	0.470211	5.20389	1.95165e-07	8.00505e-06
FvH4_2g27430	5497.16	1.98782	0.382171	5.20139	1.97805e-07	8.10354e-06
FvH4_6g00070	95.2193	-2.65628	0.510967	-5.19855	2.00853e-07	8.21854e-06
FvH4_6g45801	49.2028	2.56225	0.493094	5.19627	2.03328e-07	8.30979e-06
FvH4_6g39680	136.191	2.86044	0.55056	5.1955	2.0417e-07	8.33414e-06
FvH4_6g37840	23.2146	-2.89172	0.556693	-5.19446	2.0532e-07	8.37105e-06
FvH4_4g31300	112.368	-2.36576	0.45562	-5.19239	2.07606e-07	8.45411e-06
FvH4_5g02130	6554.05	2.29397	0.442153	5.18817	2.12368e-07	8.63766e-06
FvH4_6g46330	1303.32	-2.59169	0.499759	-5.18587	2.15004e-07	8.73441e-06
FvH4_4g00250	8143.36	1.90467	0.367389	5.18435	2.16766e-07	8.78498e-06
FvH4_6g40610	44.5169	-2.18376	0.421213	-5.18446	2.16641e-07	8.78498e-06
FvH4_2g22530	317.557	-2.33968	0.451374	-5.18347	2.17797e-07	8.81622e-06
FvH4_3g05650	977.542	-2.12316	0.409719	-5.18199	2.19537e-07	8.87608e-06
FvH4_1g16970	116.03	-2.37157	0.457737	-5.18108	2.20609e-07	8.90881e-06
FvH4_5g14770	19645.1	-2.17564	0.420064	-5.1793	2.22717e-07	8.98328e-06
FvH4_5g00570	77.2332	-2.12937	0.411224	-5.17814	2.24106e-07	9.02859e-06
FvH4_3g44420	219.319	-2.27744	0.440288	-5.1726	2.30853e-07	9.28938e-06
FvH4_1g01050	607.084	-2.0044	0.387968	-5.1664	2.3864e-07	9.59136e-06
FvH4_1g04070	14.6234	-2.98104	0.577155	-5.16506	2.40364e-07	9.64909e-06
FvH4_7g01310	125.22	-2.27892	0.441238	-5.16484	2.40645e-07	9.64909e-06
FvH4_4g36490	41.3895	2.47948	0.480184	5.1636	2.42251e-07	9.70202e-06
FvH4_4g02010	862.931	1.85637	0.359541	5.16316	2.42809e-07	9.71294e-06
FvH4_3g37510	94.595	2.16185	0.418813	5.16185	2.44525e-07	9.77008e-06
FvH4_5g02700	717.164	-2.32458	0.450604	-5.15882	2.48517e-07	9.9179e-06
FvH4_1g14930	503.829	3.94853	0.765868	5.15563	2.5278e-07	1.00762e-05
FvH4_2g02540	1247.1	1.86992	0.363608	5.14268	2.70842e-07	1.07835e-05
FvH4_4g03301	214.238	2.04139	0.397013	5.14187	2.72016e-07	1.08176e-05
FvH4_3g29080	56.6709	2.32494	0.452264	5.14066	2.73769e-07	1.08746e-05
FvH4_3g39820	114.435	-2.29309	0.446102	-5.14029	2.74321e-07	1.08837e-05
FvH4_6g28000	242.193	-2.00062	0.389289	-5.13917	2.75955e-07	1.09358e-05
FvH4_4g25310	12.1268	-3.08444	0.600262	-5.13848	2.76969e-07	1.09632e-05
FvH4_5g06574	28.1504	2.56004	0.498259	5.13797	2.77726e-07	1.09757e-05
FvH4_6g36390	95.0469	-2.21656	0.431419	-5.13783	2.77932e-07	1.09757e-05
FvH4_2g38440	92.4144	-2.30088	0.448021	-5.13564	2.81178e-07	1.1091e-05
FvH4_6g38760	1577.11	1.78709	0.348178	5.1327	2.8562e-07	1.12532e-05
FvH4_1g09420	11.1558	3.28431	0.640434	5.12826	2.92432e-07	1.15051e-05
FvH4_2g17080	1260.37	1.96602	0.383383	5.12809	2.92692e-07	1.15051e-05
FvH4_1g15910	128.238	-2.29396	0.447367	-5.1277	2.93301e-07	1.15157e-05
FvH4_2g38340	287.07	-2.26746	0.442489	-5.12434	2.98588e-07	1.17098e-05
FvH4_6g30160	2907.04	2.12942	0.415664	5.12295	3.00795e-07	1.17827e-05
FvH4_7g23180	46.8079	2.18286	0.426365	5.1197	3.06027e-07	1.19738e-05
FvH4_6g20660	92.893	-2.41189	0.471227	-5.11832	3.08272e-07	1.20478e-05
FvH4_2g31200	7964.77	-2.18513	0.427018	-5.11717	3.10147e-07	1.21036e-05
FvH4_2g39130	504.628	2.00126	0.391099	5.11701	3.10413e-07	1.21036e-05
FvH4_2g19930	246.062	-2.12554	0.415469	-5.11599	3.12102e-07	1.21555e-05
FvH4_6g24150	63.765	-2.31629	0.452809	-5.11538	3.13115e-07	1.2181e-05
FvH4_3g07990	2464.98	-2.18034	0.426341	-5.11409	3.15256e-07	1.22502e-05
FvH4_5g04751	349.059	-2.28671	0.447327	-5.11194	3.18868e-07	1.23764e-05
FvH4_1g19100	54.832	-2.16817	0.424189	-5.11133	3.19891e-07	1.2402e-05
FvH4_6g13030	26.6558	-2.63955	0.51675	-5.10798	3.25617e-07	1.26096e-05
FvH4_1g19980	769.883	1.92937	0.377901	5.10549	3.29937e-07	1.27623e-05
FvH4_4g01690	119.814	2.69825	0.528736	5.10321	3.33933e-07	1.29022e-05
FvH4_2g23400	40.9479	2.49317	0.488716	5.10146	3.37039e-07	1.30074e-05
FvH4_2g38230	482.73	-2.22456	0.436169	-5.10023	3.39245e-07	1.30777e-05
FvH4_4g18740	22.6651	-3.07463	0.602949	-5.09932	3.40882e-07	1.3111e-05
FvH4_6g03180	2011.89	1.87761	0.368205	5.09938	3.40771e-07	1.3111e-05
FvH4_5g27121	30.4926	-2.50115	0.491007	-5.09392	3.50744e-07	1.34751e-05
FvH4_3g07020	82.6025	2.20766	0.433433	5.09343	3.51636e-07	1.34941e-05
FvH4_5g06300	1817.39	-2.14411	0.421062	-5.09215	3.54017e-07	1.35701e-05
FvH4_4g15320	145.979	-2.64829	0.520306	-5.08987	3.5831e-07	1.37192e-05
FvH4_7g25180	1052.21	-2.23594	0.439311	-5.08965	3.5872e-07	1.37194e-05
FvH4_5g01350	8789.58	1.90677	0.374728	5.08841	3.61084e-07	1.37924e-05
FvH4_6g27700	2358.77	-2.53972	0.499137	-5.08822	3.6144e-07	1.37924e-05
FvH4_7g29510	863.627	2.0103	0.395177	5.08707	3.63637e-07	1.38606e-05
FvH4_1g17941	93.613	-2.20716	0.433943	-5.08627	3.65166e-07	1.39025e-05
FvH4_4g27340	64.5834	-2.81272	0.553024	-5.08607	3.65554e-07	1.39025e-05
FvH4_1g08531	9866.2	-2.64678	0.520554	-5.08455	3.68502e-07	1.39989e-05
FvH4_1g13810	123.532	-2.20479	0.433692	-5.08376	3.70029e-07	1.40413e-05
FvH4_4g19540	424.857	-2.34034	0.460852	-5.07828	3.80872e-07	1.44366e-05
FvH4_3g29700	179.724	-2.09125	0.411972	-5.07619	3.85075e-07	1.45634e-05
FvH4_4g23750	39994.9	-2.14181	0.421917	-5.07637	3.84712e-07	1.45634e-05
FvH4_4g19340	301.248	-1.94217	0.382656	-5.07549	3.86496e-07	1.46009e-05
FvH4_3g44120	52.6438	2.61431	0.515203	5.07433	3.8887e-07	1.46742e-05
FvH4_7g30650	473.068	-2.24854	0.443284	-5.07245	3.92725e-07	1.48033e-05
FvH4_4g23460	228.684	-2.31605	0.456668	-5.07164	3.94405e-07	1.48336e-05
FvH4_6g12780	415.99	-2.04511	0.40323	-5.07181	3.94052e-07	1.48336e-05
FvH4_1g23630	247.953	2.21389	0.436813	5.06827	4.01441e-07	1.50649e-05
FvH4_3g34690	1232.98	-2.20247	0.434548	-5.06842	4.01122e-07	1.50649e-05
FvH4_4g13320	1372.29	-1.94025	0.38294	-5.0667	4.04765e-07	1.51729e-05
FvH4_4g03280	122.248	2.09854	0.414266	5.06568	4.0695e-07	1.5238e-05
FvH4_7g06960	12.0974	3.32969	0.657602	5.06338	4.11883e-07	1.54057e-05
FvH4_3g09210	86.9356	-2.24483	0.443503	-5.06158	4.15796e-07	1.55349e-05
FvH4_6g45730	1449.72	2.12986	0.420897	5.06028	4.18637e-07	1.56239e-05
FvH4_4g03250	3703.34	1.93742	0.3829	5.05987	4.19553e-07	1.56409e-05
FvH4_3g17266	3493.88	-2.11611	0.418447	-5.05705	4.25791e-07	1.58387e-05
FvH4_7g03440	43.8025	-2.41043	0.476644	-5.05709	4.25701e-07	1.58387e-05
FvH4_6g46500	1789.04	2.09447	0.414479	5.05327	4.34305e-07	1.61377e-05
FvH4_6g11540	27855.9	-2.11836	0.419225	-5.05303	4.34865e-07	1.61409e-05
FvH4_7g20060	16.0351	2.8656	0.567201	5.05218	4.36788e-07	1.61945e-05
FvH4_4g14800	886.381	-2.41556	0.478261	-5.05072	4.40141e-07	1.62656e-05
FvH4_4g25680	24.6865	-2.97205	0.588434	-5.05079	4.39987e-07	1.62656e-05
FvH4_4g30091	17.3614	2.79408	0.553203	5.05074	4.40103e-07	1.62656e-05
FvH4_2g00420	38.8081	-2.33443	0.462537	-5.04702	4.48753e-07	1.65478e-05
FvH4_7g12720	55.73	-2.62765	0.52063	-5.04707	4.48641e-07	1.65478e-05
FvH4_4g31000	25.6596	-2.68536	0.532101	-5.04671	4.49491e-07	1.65571e-05
FvH4_7g24370	4511.66	-2.17897	0.43192	-5.04483	4.53916e-07	1.67019e-05
FvH4_6g43310	160.145	1.98146	0.393596	5.03426	4.79705e-07	1.76318e-05
FvH4_5g34080	69.2975	2.25673	0.448646	5.03009	4.90251e-07	1.79999e-05
FvH4_5g09180	1146.76	2.13834	0.425201	5.02902	4.92994e-07	1.8081e-05
FvH4_1g20721	101.107	2.09889	0.417382	5.0287	4.93826e-07	1.8092e-05
FvH4_5g16890	6593.4	2.30011	0.457563	5.02687	4.98545e-07	1.82452e-05
FvH4_4g28030	1592.8	-2.20895	0.439505	-5.026	5.00827e-07	1.8309e-05
FvH4_4g19120	239.693	2.10877	0.419621	5.02542	5.02339e-07	1.83446e-05
FvH4_6g15450	89.0614	-2.23758	0.445306	-5.02481	5.03933e-07	1.8383e-05
FvH4_5g27870	81.9046	2.69993	0.537343	5.02459	5.04516e-07	1.83845e-05
FvH4_5g10860	154.182	-2.62147	0.521978	-5.02219	5.10848e-07	1.85953e-05
FvH4_1g07120	594.622	1.84503	0.367434	5.02138	5.13027e-07	1.86546e-05
FvH4_3g00340	114.893	2.02214	0.402771	5.02057	5.15196e-07	1.87135e-05
FvH4_4g16060	70.7286	2.17159	0.43297	5.01556	5.28789e-07	1.91867e-05
FvH4_7g00980	98.5524	-2.49997	0.498494	-5.01504	5.30225e-07	1.92183e-05
FvH4_7g05240	31.8369	-2.36644	0.471955	-5.01412	5.32768e-07	1.92898e-05
FvH4_3g21430	7285.85	1.81483	0.362366	5.00828	5.49185e-07	1.98631e-05
FvH4_5g07570	624.423	-2.09221	0.417811	-5.00756	5.51236e-07	1.9916e-05
FvH4_1g06030	61.9411	2.76311	0.551815	5.0073	5.5198e-07	1.99217e-05
FvH4_4g23070	70.8089	-2.13458	0.426407	-5.00597	5.55801e-07	2.00384e-05
FvH4_2g33680	39.5964	2.33979	0.467438	5.00557	5.56963e-07	2.0059e-05
FvH4_4g33800	407.012	-1.88507	0.376698	-5.00418	5.60997e-07	2.01828e-05
FvH4_4g34062	220.913	-2.24392	0.448535	-5.00278	5.65093e-07	2.03087e-05
FvH4_5g37320	63.9262	-2.19123	0.438213	-5.00038	5.72185e-07	2.05418e-05
FvH4_5g04500	12.0273	3.31504	0.663344	4.99747	5.80864e-07	2.08314e-05
FvH4_6g20120	2603.69	1.93232	0.386809	4.99555	5.86673e-07	2.10175e-05
FvH4_6g35571	2845.37	1.84288	0.36907	4.99331	5.9352e-07	2.12404e-05
FvH4_6g04000	2498.56	2.07392	0.415404	4.99255	5.95863e-07	2.13018e-05
FvH4_3g40320	1782.69	1.96161	0.393328	4.98722	6.12549e-07	2.18753e-05
FvH4_5g03781	389.002	-2.46543	0.494379	-4.98692	6.13486e-07	2.18857e-05
FvH4_1g08780	94.5244	-2.70408	0.542356	-4.9858	6.17068e-07	2.19854e-05
FvH4_4g26071	668.425	1.83902	0.368863	4.98564	6.17575e-07	2.19854e-05
FvH4_5g00540	16.4436	2.94985	0.591892	4.98377	6.2358e-07	2.21527e-05
FvH4_6g54120	1499.2	1.87845	0.376909	4.98381	6.23439e-07	2.21527e-05
FvH4_7g21050	441.451	2.29583	0.460684	4.98353	6.24349e-07	2.21569e-05
FvH4_1g00150	112.409	2.28236	0.458185	4.98131	6.31554e-07	2.23892e-05
FvH4_6g10480	209.338	-3.53634	0.709997	-4.98079	6.3326e-07	2.24262e-05
FvH4_7g20260	96.3646	-2.34989	0.472065	-4.97789	6.42812e-07	2.27408e-05
FvH4_3g11580	5379.63	1.71908	0.345655	4.97341	6.57864e-07	2.32491e-05
FvH4_3g15600	1386.93	1.81004	0.364004	4.97257	6.607e-07	2.3325e-05
FvH4_5g19450	17.9513	2.68254	0.540135	4.96642	6.82009e-07	2.40523e-05
FvH4_4g35050	118.229	4.11523	0.828807	4.96524	6.86146e-07	2.41731e-05
FvH4_3g03072	27.8675	2.52999	0.509986	4.9609	7.01656e-07	2.46939e-05
FvH4_6g16110	18.4888	-2.61961	0.528641	-4.95538	7.21901e-07	2.53801e-05
FvH4_1g13330	1989.02	1.76918	0.357381	4.95041	7.4058e-07	2.60099e-05
FvH4_1g08570	58.3947	-2.68395	0.542919	-4.94356	7.67098e-07	2.69134e-05
FvH4_6g51930	68.6563	-2.08818	0.422608	-4.94117	7.76536e-07	2.72164e-05
FvH4_5g32890	140.971	-2.0824	0.421754	-4.93746	7.91456e-07	2.76822e-05
FvH4_6g14650	233.742	2.05366	0.415931	4.93751	7.91273e-07	2.76822e-05
FvH4_5g19680	199.719	-2.16088	0.437682	-4.93709	7.9296e-07	2.77063e-05
FvH4_6g31370	1092.49	1.77989	0.360557	4.9365	7.95374e-07	2.77621e-05
FvH4_7g34120	54.1928	2.81645	0.570575	4.93617	7.96709e-07	2.77801e-05
FvH4_2g24610	17.0982	2.85201	0.57793	4.93486	8.02065e-07	2.79382e-05
FvH4_7g17190	248.659	-2.32294	0.470922	-4.93275	8.1079e-07	2.82132e-05
FvH4_7g15680	726.699	-2.64675	0.536893	-4.92975	8.23365e-07	2.86214e-05
FvH4_6g18630	181.543	-2.02661	0.411178	-4.92881	8.27336e-07	2.873e-05
FvH4_2g24330	628.119	-2.11785	0.429791	-4.92763	8.32312e-07	2.88733e-05
FvH4_2g07872	15.6025	-3.4237	0.694994	-4.92623	8.3832e-07	2.90475e-05
FvH4_5g26090	28.5721	2.33413	0.473833	4.92606	8.39043e-07	2.90475e-05
FvH4_5g08650	430.09	-2.08176	0.422666	-4.9253	8.42312e-07	2.9131e-05
FvH4_5g26330	197.805	-1.89269	0.384326	-4.92471	8.44871e-07	2.91897e-05
FvH4_4g36011	154.653	2.00328	0.406941	4.92278	8.5323e-07	2.94486e-05
FvH4_6g20340	17.7967	2.56149	0.520846	4.91793	8.74625e-07	3.01564e-05
FvH4_5g18290	73.1364	-2.34328	0.4765	-4.9177	8.7568e-07	3.01621e-05
FvH4_3g18371	505.346	-1.93541	0.393616	-4.91701	8.78778e-07	3.02382e-05
FvH4_4g12300	94.3322	-3.93605	0.800862	-4.91477	8.88887e-07	3.0555e-05
FvH4_3g36955	346.532	-2.4276	0.494013	-4.91405	8.92137e-07	3.06358e-05
FvH4_7g13860	1553.16	-1.93947	0.39499	-4.91017	9.09986e-07	3.12171e-05
FvH4_3g13910	13.2445	-3.13485	0.638511	-4.90963	9.12485e-07	3.12712e-05
FvH4_2g36610	405.95	-2.25698	0.459918	-4.90735	9.23146e-07	3.16047e-05
FvH4_7g17300	29.9576	-2.46463	0.502315	-4.90654	9.26954e-07	3.17031e-05
FvH4_5g14360	317.233	-1.97257	0.402158	-4.90496	9.34483e-07	3.19285e-05
FvH4_1g20400	584.055	1.98967	0.405702	4.90428	9.37713e-07	3.2004e-05
FvH4_3g29630	62.9845	-3.80445	0.77577	-4.9041	9.38577e-07	3.2004e-05
FvH4_1g19171	28.3093	2.67543	0.545699	4.90277	9.44958e-07	3.21892e-05
FvH4_4g24540	1543.84	2.01736	0.411546	4.9019	9.49137e-07	3.22992e-05
FvH4_4g25740	51.9932	-2.34916	0.479348	-4.90074	9.54769e-07	3.24583e-05
FvH4_4g01000	66.699	-2.39277	0.488309	-4.90011	9.57812e-07	3.25161e-05
FvH4_6g46740	47.1407	-2.51181	0.512615	-4.9	9.58385e-07	3.25161e-05
FvH4_7g26070	137.491	2.23882	0.457186	4.89695	9.73341e-07	3.29906e-05
FvH4_5g05060	20.747	-2.55075	0.520918	-4.89664	9.74884e-07	3.301e-05
FvH4_5g03782	160.679	-1.99223	0.40695	-4.89551	9.80491e-07	3.31668e-05
FvH4_2g06540	84.136	-2.66943	0.545354	-4.89486	9.83766e-07	3.323e-05
FvH4_4g32720	514.645	-2.20681	0.450852	-4.89475	9.84317e-07	3.323e-05
FvH4_2g00210	17.9395	3.06924	0.627114	4.89424	9.8688e-07	3.32834e-05
FvH4_6g11850	909.166	-2.10494	0.430178	-4.89319	9.92128e-07	3.34272e-05
FvH4_1g03550	819.535	2.25186	0.460237	4.89284	9.93932e-07	3.34548e-05
FvH4_6g29810	31.7193	-2.40497	0.491646	-4.89166	9.99875e-07	3.36216e-05
FvH4_2g09740	66.1059	-2.31678	0.473901	-4.88873	1.01488e-06	3.40924e-05
FvH4_7g09820	68.3396	-2.19973	0.450077	-4.88744	1.02154e-06	3.42823e-05
FvH4_2g17950	55.7547	-2.59386	0.531032	-4.88456	1.0366e-06	3.47534e-05
FvH4_5g31840	171.869	-2.54785	0.521643	-4.88429	1.03804e-06	3.47671e-05
FvH4_2g03581	349.534	-2.12595	0.435567	-4.88089	1.05608e-06	3.53366e-05
FvH4_6g11360	179.145	2.47388	0.507381	4.87577	1.08383e-06	3.61568e-05
FvH4_6g39490	39.153	-2.37558	0.487184	-4.87614	1.0818e-06	3.61568e-05
FvH4_7g00214	11935.5	-2.43631	0.499669	-4.87586	1.08336e-06	3.61568e-05
FvH4_7g28130	20.4556	-2.5578	0.524615	-4.87559	1.08485e-06	3.61568e-05
FvH4_2g31790	87.402	-2.07497	0.425803	-4.87308	1.09874e-06	3.655e-05
FvH4_7g27760	92.2501	2.5684	0.52706	4.87306	1.0988e-06	3.655e-05
FvH4_2g31640	1061.95	-2.11839	0.434855	-4.87149	1.10758e-06	3.6806e-05
FvH4_3g11650	189.056	-2.01631	0.413996	-4.87037	1.1139e-06	3.69797e-05
FvH4_2g06460	159.419	-2.37616	0.488249	-4.8667	1.13477e-06	3.76358e-05
FvH4_5g06575	130.665	3.98447	0.81936	4.86291	1.15674e-06	3.83271e-05
FvH4_7g18050	200.452	-1.87073	0.384719	-4.8626	1.15852e-06	3.83486e-05
FvH4_2g26160	291.134	-2.14502	0.441262	-4.86111	1.16731e-06	3.86019e-05
FvH4_2g33830	60.8331	2.05482	0.422757	4.86053	1.17072e-06	3.86769e-05
FvH4_2g36371	31.9206	-2.61191	0.537746	-4.85714	1.19095e-06	3.93072e-05
FvH4_2g14370	252.711	-2.12478	0.437719	-4.85422	1.20863e-06	3.98518e-05
FvH4_1g01420	242.569	1.87981	0.387281	4.85386	1.21078e-06	3.98842e-05
FvH4_3g06450	126.172	2.43471	0.501796	4.85199	1.22229e-06	4.01851e-05
FvH4_7g17511	67.9606	-2.1893	0.45121	-4.85206	1.22185e-06	4.01851e-05
FvH4_3g06160	33.8405	-2.53416	0.522331	-4.85164	1.22443e-06	4.02167e-05
FvH4_5g01550	68.0533	-2.63015	0.542264	-4.85031	1.23269e-06	4.0449e-05
FvH4_2g32900	126.81	-2.43284	0.501818	-4.84806	1.24675e-06	4.08708e-05
FvH4_6g19050	107.161	-1.9302	0.398154	-4.84787	1.24796e-06	4.08709e-05
FvH4_6g15081	268.208	-2.4294	0.501345	-4.84577	1.26119e-06	4.12645e-05
FvH4_6g44107	650.8	1.78379	0.368246	4.84402	1.27241e-06	4.15915e-05
FvH4_6g09620	208.189	-2.06661	0.426664	-4.84366	1.27472e-06	4.1627e-05
FvH4_2g23520	229.796	-2.53369	0.523376	-4.84105	1.29152e-06	4.21351e-05
FvH4_2g06620	121.175	-2.61952	0.541145	-4.8407	1.29385e-06	4.2137e-05
FvH4_7g12030	64.956	-2.2013	0.454751	-4.84066	1.29406e-06	4.2137e-05
FvH4_4g12520	103.016	-2.35201	0.4861	-4.83853	1.30802e-06	4.25508e-05
FvH4_1g09453	60.4676	-2.48168	0.513108	-4.83657	1.321e-06	4.2932e-05
FvH4_4g25340	775.152	1.86194	0.385103	4.83491	1.33208e-06	4.32507e-05
FvH4_3g39070	66.7656	-2.14091	0.44283	-4.8346	1.33412e-06	4.32753e-05
FvH4_2g26830	32.2023	2.35647	0.487545	4.83333	1.34269e-06	4.3512e-05
FvH4_2g01660	85.9124	1.96887	0.40765	4.8298	1.36671e-06	4.4248e-05
FvH4_5g05740	749.124	-2.07707	0.430308	-4.82693	1.38652e-06	4.48041e-05
FvH4_6g20090	45.7947	-2.223	0.46053	-4.82704	1.3858e-06	4.48041e-05
FvH4_6g02970	69.6089	2.21049	0.458423	4.82194	1.42167e-06	4.58963e-05
FvH4_4g33890	231.855	-1.93179	0.400649	-4.82166	1.42372e-06	4.59186e-05
FvH4_3g13410	183.579	-2.13719	0.443383	-4.8202	1.43414e-06	4.62109e-05
FvH4_6g16510	988.373	1.7948	0.372388	4.81969	1.43783e-06	4.62857e-05
FvH4_1g11870	24.372	-2.5661	0.532627	-4.81781	1.45142e-06	4.6679e-05
FvH4_3g06170	348.015	1.99192	0.41347	4.81756	1.45323e-06	4.66929e-05
FvH4_5g27760	12.7346	-2.95949	0.61447	-4.81633	1.46221e-06	4.69373e-05
FvH4_7g12120	1299.84	-2.20588	0.458094	-4.81535	1.46944e-06	4.71248e-05
FvH4_3g24830	517.421	2.09584	0.435271	4.81501	1.47193e-06	4.716e-05
FvH4_3g22731	31.3169	2.26343	0.470175	4.81401	1.47929e-06	4.73512e-05
FvH4_3g04380	192.138	1.86068	0.386691	4.81181	1.49568e-06	4.78306e-05
FvH4_7g20320	59.8299	-2.03978	0.423953	-4.81134	1.49922e-06	4.78989e-05
FvH4_3g13300	1908.82	-2.18563	0.454367	-4.81026	1.50732e-06	4.80731e-05
FvH4_4g23200	132.319	-2.21039	0.459535	-4.81005	1.50892e-06	4.80731e-05
FvH4_6g17030	126.734	2.53177	0.526343	4.81011	1.50844e-06	4.80731e-05
FvH4_4g28140	100.427	-2.421	0.50339	-4.80939	1.51388e-06	4.8186e-05
FvH4_6g35640	46.1248	-2.04726	0.425733	-4.8088	1.51841e-06	4.8285e-05
FvH4_6g35680	972.014	-2.04367	0.425117	-4.80732	1.52971e-06	4.85986e-05
FvH4_6g10350	206.473	2.54329	0.529087	4.80694	1.53254e-06	4.86432e-05
FvH4_3g01260	331.739	-1.96121	0.408196	-4.80458	1.55073e-06	4.91745e-05
FvH4_1g24520	877.583	-2.30165	0.479178	-4.80332	1.56053e-06	4.93933e-05
FvH4_7g13130	237.196	-2.11366	0.440042	-4.80332	1.56054e-06	4.93933e-05
FvH4_4g32790	410.679	1.97458	0.411165	4.80241	1.56769e-06	4.95273e-05
FvH4_5g22940	250.368	-1.84952	0.385113	-4.80253	1.56672e-06	4.95273e-05
FvH4_4g05930	1185.94	2.13448	0.444563	4.80131	1.57632e-06	4.97537e-05
FvH4_6g48640	1310.9	1.9616	0.408699	4.79962	1.58967e-06	5.01286e-05
FvH4_6g39990	401.528	-2.08847	0.435155	-4.79938	1.59159e-06	5.01424e-05
FvH4_4g27590	315.083	1.78681	0.372339	4.79887	1.59564e-06	5.02235e-05
FvH4_2g24290	1172.36	1.7297	0.360487	4.79823	1.60073e-06	5.02905e-05
FvH4_2g35020	178.719	3.4874	0.726805	4.79827	1.60043e-06	5.02905e-05
FvH4_6g26090	19.0177	2.87672	0.599738	4.79662	1.61362e-06	5.06486e-05
FvH4_1g28120	501.211	-1.95429	0.407454	-4.79634	1.61589e-06	5.06731e-05
FvH4_2g24940	110.585	-3.45516	0.720417	-4.79606	1.61816e-06	5.06974e-05
FvH4_1g07620	40.5417	2.65214	0.55363	4.79046	1.66403e-06	5.20865e-05
FvH4_2g08950	36.9477	2.4613	0.513818	4.79021	1.66605e-06	5.21016e-05
FvH4_2g34510	11.1876	-3.13373	0.654457	-4.78829	1.68209e-06	5.2555e-05
FvH4_6g41530	932.025	-1.81019	0.37809	-4.78771	1.68691e-06	5.26571e-05
FvH4_1g12350	1327.2	-2.33267	0.487295	-4.78698	1.69313e-06	5.28028e-05
FvH4_5g00680	285.071	2.09055	0.436891	4.78505	1.70941e-06	5.32616e-05
FvH4_2g23620	66.9937	-2.02002	0.422208	-4.78441	1.71491e-06	5.33734e-05
FvH4_5g02720	772.962	1.77446	0.370894	4.78426	1.71615e-06	5.33734e-05
FvH4_1g26330	495.101	-1.86655	0.390167	-4.78398	1.71861e-06	5.3401e-05
FvH4_4g19370	1162.29	-2.25147	0.470971	-4.78049	1.74869e-06	5.42862e-05
FvH4_1g08541	22.9889	-2.54297	0.532164	-4.77856	1.76559e-06	5.47608e-05
FvH4_2g17880	61.446	1.98854	0.416392	4.77565	1.79132e-06	5.55079e-05
FvH4_5g34810	1028.43	1.78087	0.373033	4.77403	1.80577e-06	5.59048e-05
FvH4_7g00080	5834.26	1.80937	0.379235	4.7711	1.83223e-06	5.66724e-05
FvH4_6g26120	205.571	-2.48874	0.522212	-4.76576	1.88142e-06	5.81408e-05
FvH4_2g05210	49.5916	-2.08676	0.437905	-4.76533	1.88541e-06	5.82112e-05
FvH4_5g17730	40.9469	2.58481	0.542444	4.76512	1.88741e-06	5.822e-05
FvH4_7g28420	123.21	3.86343	0.81101	4.76372	1.90054e-06	5.85717e-05
FvH4_3g15690	814.164	1.74595	0.366564	4.76303	1.90706e-06	5.87196e-05
FvH4_2g34940	1089.3	1.73542	0.364422	4.76212	1.91566e-06	5.89308e-05
FvH4_5g21050	851.995	1.75861	0.369422	4.76044	1.93171e-06	5.93708e-05
FvH4_3g01700	1739.04	1.71366	0.360035	4.75969	1.93887e-06	5.95368e-05
FvH4_4g09250	13.8939	-3.29641	0.692622	-4.75933	1.9424e-06	5.95915e-05
FvH4_2g30010	13.4279	3.15964	0.664151	4.75742	1.96086e-06	6.01037e-05
FvH4_3g40710	493.444	1.75631	0.369198	4.75711	1.96384e-06	6.01406e-05
FvH4_7g13250	50.3042	2.04709	0.430498	4.75517	1.98282e-06	6.06671e-05
FvH4_3g02090	15741.2	-1.94125	0.40844	-4.75283	2.0059e-06	6.13182e-05
FvH4_4g08950	12.0157	-2.8567	0.601273	-4.75109	2.02321e-06	6.17915e-05
FvH4_1g03560	65.5572	-2.11006	0.444186	-4.75038	2.0303e-06	6.19524e-05
FvH4_4g13420	227.153	1.82275	0.383757	4.74975	2.03673e-06	6.20927e-05
FvH4_1g13380	47.3152	2.38926	0.503159	4.74852	2.04908e-06	6.23728e-05
FvH4_2g39660	11.3601	-2.97261	0.626013	-4.74847	2.04959e-06	6.23728e-05
FvH4_3g39130	202.531	-1.91702	0.403771	-4.74779	2.05646e-06	6.25261e-05
FvH4_7g31780	533.01	-2.11785	0.446263	-4.74575	2.07737e-06	6.31051e-05
FvH4_2g37420	15.239	2.97791	0.627656	4.7445	2.09024e-06	6.34394e-05
FvH4_4g27890	465.084	-2.2086	0.46558	-4.74376	2.09791e-06	6.36155e-05
FvH4_2g01170	11.9335	2.88824	0.608974	4.74279	2.10796e-06	6.38631e-05
FvH4_2g32120	496.534	1.70536	0.359591	4.74248	2.11114e-06	6.39024e-05
FvH4_7g33080	1046.18	-2.06844	0.436297	-4.7409	2.12773e-06	6.43472e-05
FvH4_2g07423	50.8405	3.79395	0.801364	4.73436	2.19746e-06	6.63968e-05
FvH4_5g35160	14.2884	-2.78358	0.588122	-4.733	2.21222e-06	6.6724e-05
FvH4_7g28911	320.17	-1.95704	0.413486	-4.73304	2.21186e-06	6.6724e-05
FvH4_7g17880	195.948	1.9696	0.416181	4.73257	2.21699e-06	6.68087e-05
FvH4_6g27680	861.885	-2.00615	0.424005	-4.73143	2.22948e-06	6.71255e-05
FvH4_5g01930	267.502	1.80601	0.381863	4.72947	2.25103e-06	6.77142e-05
FvH4_4g25730	48.6884	-2.48484	0.525451	-4.72897	2.25667e-06	6.78239e-05
FvH4_2g34471	1192.07	-2.03244	0.430052	-4.72603	2.28951e-06	6.87502e-05
FvH4_1g15860	52.6762	2.12184	0.449067	4.72499	2.30126e-06	6.90419e-05
FvH4_2g08910	17.0414	-2.60234	0.550937	-4.72348	2.31841e-06	6.9495e-05
FvH4_6g42800	8200.73	2.09533	0.443671	4.72271	2.32725e-06	6.96985e-05
FvH4_1g11500	121.14	-2.4915	0.527679	-4.72162	2.33969e-06	7.00092e-05
FvH4_2g09250	9336.99	2.1586	0.457276	4.72057	2.3519e-06	7.03126e-05
FvH4_5g21980	147.107	1.94861	0.412865	4.71972	2.36172e-06	7.05442e-05
FvH4_6g45840	40.7943	-2.27901	0.482956	-4.71888	2.37152e-06	7.07126e-05
FvH4_7g24160	32.6121	2.27113	0.481278	4.71897	2.37046e-06	7.07126e-05
FvH4_1g11980	15.5127	2.57841	0.546449	4.71848	2.37611e-06	7.07873e-05
FvH4_1g27990	47.9706	-1.92785	0.40877	-4.71622	2.40272e-06	7.14938e-05
FvH4_5g26890	27.9201	-2.61083	0.553599	-4.7161	2.40404e-06	7.14938e-05
FvH4_4g08480	13.2354	2.72552	0.578519	4.7112	2.46259e-06	7.30432e-05
FvH4_5g08170	29.2335	-2.47323	0.52494	-4.71145	2.45965e-06	7.30432e-05
FvH4_6g49360	4234.25	1.78247	0.378335	4.71135	2.46079e-06	7.30432e-05
FvH4_3g26961	598.928	-2.04231	0.433594	-4.71018	2.47495e-06	7.33458e-05
FvH4_3g01280	478.226	-1.93619	0.411326	-4.7072	2.51143e-06	7.43621e-05
FvH4_3g23750	72.1756	2.29055	0.486654	4.70674	2.51715e-06	7.44665e-05
FvH4_3g40081	13.56	2.6956	0.572787	4.7061	2.52496e-06	7.46326e-05
FvH4_3g11610	54.5826	2.06043	0.437967	4.70453	2.54456e-06	7.51465e-05
FvH4_4g36470	283.193	1.93087	0.410658	4.7019	2.57749e-06	7.60528e-05
FvH4_2g34690	87.7788	2.43653	0.518259	4.70138	2.58408e-06	7.61811e-05
FvH4_5g28310	10.9368	2.96239	0.630264	4.70024	2.59855e-06	7.65411e-05
FvH4_2g21630	3511.68	1.9125	0.406958	4.69951	2.60788e-06	7.67347e-05
FvH4_4g21812	14.1687	2.88556	0.614054	4.69919	2.6119e-06	7.67347e-05
FvH4_7g20340	37.1121	-2.26727	0.482465	-4.69934	2.61008e-06	7.67347e-05
FvH4_2g07050	48.2415	-2.44412	0.520199	-4.69844	2.62162e-06	7.6821e-05
FvH4_6g44620	16.6032	-2.8716	0.61118	-4.69846	2.6213e-06	7.6821e-05
FvH4_7g07030	1754.23	-1.94793	0.414563	-4.69877	2.61734e-06	7.6821e-05
FvH4_4g26500	104.224	-1.94366	0.41383	-4.69676	2.64315e-06	7.73851e-05
FvH4_4g03390	23.201	-2.5945	0.552537	-4.69562	2.65801e-06	7.76863e-05
FvH4_4g20640	1078.64	2.53235	0.539288	4.69572	2.65667e-06	7.76863e-05
FvH4_6g10240	119.606	-2.11746	0.451103	-4.69396	2.67971e-06	7.82531e-05
FvH4_3g05550	21.1361	-2.43017	0.518038	-4.6911	2.71743e-06	7.92863e-05
FvH4_5g27650	95.7192	-2.2944	0.489137	-4.69071	2.7226e-06	7.93689e-05
FvH4_4g31600	550.865	-2.30455	0.491568	-4.68815	2.75685e-06	8.01941e-05
FvH4_6g36350	282.637	-2.08573	0.444903	-4.68807	2.75798e-06	8.01941e-05
FvH4_7g24610	13.676	2.75591	0.58782	4.68836	2.75404e-06	8.01941e-05
FvH4_1g02310	239.158	-1.97282	0.421007	-4.68596	2.78655e-06	8.09555e-05
FvH4_4g27020	65.3145	-2.19532	0.468575	-4.68511	2.79812e-06	8.12221e-05
FvH4_5g23710	143.03	-2.04916	0.437504	-4.68376	2.81666e-06	8.16206e-05
FvH4_6g13200	1530.73	2.11961	0.452544	4.68376	2.81658e-06	8.16206e-05
FvH4_2g28900	162.687	-2.3957	0.511613	-4.68264	2.83209e-06	8.19279e-05
FvH4_4g30370	1044.39	-2.09954	0.44835	-4.68281	2.8297e-06	8.19279e-05
FvH4_6g18290	136.809	-2.08478	0.445421	-4.68048	2.86197e-06	8.2722e-05
FvH4_3g03560	17.4237	2.46345	0.526347	4.68027	2.86493e-06	8.27369e-05
FvH4_6g10590	20.8808	2.46783	0.527367	4.67953	2.87528e-06	8.29655e-05
FvH4_4g14500	22.5713	-2.59334	0.554439	-4.6774	2.9053e-06	8.37603e-05
FvH4_6g50850	47.7148	-1.9112	0.408644	-4.67695	2.91179e-06	8.38765e-05
FvH4_7g30540	381.934	-2.46645	0.527478	-4.67592	2.92632e-06	8.42235e-05
FvH4_2g30230	53.1133	-2.26399	0.484264	-4.67511	2.9379e-06	8.44851e-05
FvH4_7g29094	312.194	-1.95919	0.419352	-4.67194	2.98365e-06	8.57281e-05
FvH4_6g32610	846.718	1.82304	0.390432	4.6693	3.02223e-06	8.67632e-05
FvH4_3g03432	10.8498	3.17091	0.679303	4.66789	3.04309e-06	8.72882e-05
FvH4_3g17820	395.464	-2.09245	0.448348	-4.66702	3.05599e-06	8.75844e-05
FvH4_2g24771	204.874	-2.14933	0.46066	-4.66576	3.07483e-06	8.805e-05
FvH4_7g14050	134.51	-2.11496	0.454024	-4.65826	3.18893e-06	9.12406e-05
FvH4_6g44660	12.6714	-3.02331	0.649123	-4.65753	3.20026e-06	9.14875e-05
FvH4_4g09980	11.8988	-2.74966	0.59049	-4.65657	3.21519e-06	9.18371e-05
FvH4_5g03870	201.126	2.0966	0.450284	4.65618	3.22125e-06	9.1933e-05
FvH4_6g38782	81.3514	2.08846	0.448556	4.65597	3.22455e-06	9.19497e-05
FvH4_5g03344	25.2588	2.37931	0.511339	4.6531	3.26986e-06	9.31636e-05
FvH4_3g38680	228.413	-1.97244	0.423932	-4.65274	3.27558e-06	9.32483e-05
FvH4_2g22070	42.151	2.04952	0.440742	4.65016	3.31675e-06	9.43413e-05
FvH4_4g26582	38.7799	1.97355	0.424497	4.64915	3.33308e-06	9.47264e-05
FvH4_7g30000	2568.58	-2.10055	0.451935	-4.64789	3.3535e-06	9.52271e-05
FvH4_2g40620	200.079	-2.00664	0.431778	-4.64738	3.36173e-06	9.53015e-05
FvH4_6g29930	18.0445	-2.52557	0.543434	-4.64743	3.36097e-06	9.53015e-05
FvH4_2g10330	95.6898	-2.03255	0.437417	-4.64672	3.37254e-06	9.5528e-05
FvH4_2g24780	116.273	-2.16745	0.466649	-4.6447	3.40565e-06	9.63856e-05
FvH4_7g33370	19.0065	2.52446	0.543732	4.64284	3.43656e-06	9.71793e-05
FvH4_5g19920	36.8394	-2.45998	0.530008	-4.6414	3.4605e-06	9.77748e-05
FvH4_3g25770	15679.3	-2.03827	0.439521	-4.63748	3.52681e-06	9.95658e-05
FvH4_6g32640	5414	-2.11017	0.455105	-4.63666	3.54084e-06	9.98787e-05
FvH4_6g44570	52.7393	-2.34755	0.506325	-4.63646	3.54434e-06	9.98944e-05
FvH4_3g14512	57.553	-1.87987	0.405479	-4.63617	3.54928e-06	9.99507e-05
FvH4_1g17530	69.3364	-1.96498	0.423872	-4.63578	3.55595e-06	0.000100056
FvH4_3g09050	33.0249	-2.36414	0.510021	-4.63538	3.56275e-06	0.000100164
FvH4_5g11040	155.361	-2.18354	0.471296	-4.63306	3.60295e-06	0.00010121
FvH4_3g12770	21.6604	-2.223	0.480168	-4.62964	3.66307e-06	0.000102814
FvH4_1g06450	16.115	2.55075	0.551066	4.62876	3.67865e-06	0.000103166
FvH4_6g31430	55.0308	2.07375	0.448086	4.62802	3.69172e-06	0.000103447
FvH4_7g30730	1309.57	2.29869	0.496829	4.62673	3.71482e-06	0.000104009
FvH4_2g24750	315.177	-2.24553	0.485696	-4.62332	3.77638e-06	0.000105645
FvH4_4g34300	28.1274	-2.25479	0.487925	-4.62117	3.81574e-06	0.000106659
FvH4_6g31660	49.4664	-1.90855	0.413359	-4.61718	3.88984e-06	0.000108574
FvH4_6g34940	29.3862	2.35798	0.510701	4.61714	3.89066e-06	0.000108574
FvH4_2g05560	18.4703	-2.39094	0.517868	-4.61689	3.8953e-06	0.000108614
FvH4_3g00420	2957.68	-2.00088	0.433617	-4.61439	3.9426e-06	0.000109843
FvH4_1g05080	2113.5	2.18956	0.474599	4.6135	3.95944e-06	0.000110222
FvH4_1g24050	136.459	-2.0824	0.451406	-4.61315	3.96612e-06	0.000110317
FvH4_6g47010	24.6496	-2.2821	0.494905	-4.61118	4.00391e-06	0.000111277
FvH4_7g24780	53.5396	-2.09455	0.454283	-4.61067	4.01364e-06	0.000111457
FvH4_4g32520	3790.59	1.91425	0.415244	4.60994	4.02784e-06	0.00011176
FvH4_4g02880	191.378	3.71467	0.806548	4.60564	4.11194e-06	0.000114
FvH4_1g00290	15.7791	2.57138	0.558661	4.60276	4.16937e-06	0.000115498
FvH4_6g40150	36797.9	-1.99901	0.434392	-4.60187	4.18722e-06	0.000115898
FvH4_6g26530	184.444	-2.00872	0.436529	-4.60158	4.19302e-06	0.000115964
FvH4_2g24950	34.6279	-2.58936	0.562909	-4.59997	4.22558e-06	0.000116769
FvH4_3g05920	9.35141	-2.91533	0.633825	-4.59958	4.2334e-06	0.00011689
FvH4_4g05760	2757.97	-2.49444	0.542551	-4.59762	4.27344e-06	0.0001179
FvH4_4g17500	80.9899	-2.35634	0.51263	-4.59657	4.29511e-06	0.000118401
FvH4_7g21060	120.641	1.88495	0.410138	4.59591	4.30874e-06	0.000118681
FvH4_6g37810	552.782	-1.81117	0.394133	-4.59532	4.32079e-06	0.000118916
FvH4_6g32720	774.784	1.87811	0.408724	4.59507	4.32612e-06	0.000118966
FvH4_5g37950	271.458	1.75982	0.383055	4.59418	4.34458e-06	0.000119378
FvH4_3g30140	574.377	1.70847	0.372656	4.58458	4.54889e-06	0.00012489
FvH4_3g05560	19.3929	-2.36087	0.51504	-4.58387	4.56456e-06	0.000125219
FvH4_3g21410	349.532	1.76543	0.385284	4.58216	4.60191e-06	0.000126142
FvH4_4g23360	15.3596	-2.60491	0.568925	-4.57865	4.67987e-06	0.000128176
FvH4_3g38780	881.13	-2.10238	0.459208	-4.57827	4.68842e-06	0.000128306
FvH4_7g12980	19.0238	-2.43983	0.53297	-4.57781	4.69872e-06	0.000128485
FvH4_2g38460	138.432	1.89423	0.413907	4.57647	4.72897e-06	0.000129208
FvH4_3g10100	10.6251	2.78255	0.608081	4.57596	4.7404e-06	0.000129416
FvH4_6g39000	28.5545	2.60353	0.568983	4.57576	4.74485e-06	0.000129433
FvH4_7g01940	1531.97	2.02976	0.443788	4.57371	4.79152e-06	0.000130602
FvH4_6g05760	404.421	1.79537	0.392824	4.57042	4.86753e-06	0.000132567
FvH4_3g41140	1584.22	-2.04615	0.448227	-4.56499	4.99525e-06	0.000135936
FvH4_7g29540	328.371	-1.95055	0.427316	-4.56466	5.00315e-06	0.000136043
FvH4_1g06630	174.241	2.35265	0.515507	4.56375	5.02468e-06	0.000136519
FvH4_2g12910	394.123	1.74113	0.381603	4.56268	5.05049e-06	0.000137046
FvH4_4g24990	22.3582	-2.25783	0.494854	-4.56261	5.05217e-06	0.000137046
FvH4_6g14750	21.4498	-2.28428	0.500964	-4.55978	5.12075e-06	0.000138796
FvH4_4g35741	80.2115	1.88161	0.412689	4.55938	5.13037e-06	0.000138946
FvH4_5g03040	580.782	-2.15677	0.473192	-4.55792	5.16636e-06	0.000139809
FvH4_4g02280	2486.28	-1.83745	0.403347	-4.55552	5.22553e-06	0.000141297
FvH4_4g26100	46.8521	-2.52148	0.553587	-4.55481	5.2432e-06	0.000141437
FvH4_6g26970	634.688	-2.41203	0.52955	-4.55486	5.24193e-06	0.000141437
FvH4_7g17440	1838.95	-2.01918	0.443283	-4.55507	5.23694e-06	0.000141437
FvH4_5g33950	42.7143	2.19765	0.482524	4.55449	5.25135e-06	0.000141545
FvH4_1g06160	77.7376	2.3238	0.510351	4.55335	5.27988e-06	0.000142201
FvH4_3g02450	25.795	-2.5113	0.551573	-4.55298	5.28924e-06	0.00014234
FvH4_2g03500	48.4227	1.9834	0.435717	4.55203	5.3132e-06	0.000142872
FvH4_1g13110	94.5711	-3.24757	0.713522	-4.55147	5.32727e-06	0.000143137
FvH4_4g24051	40.5892	2.11501	0.464997	4.54843	5.40488e-06	0.000145107
FvH4_3g05240	3027.29	1.77815	0.391159	4.54586	5.47122e-06	0.000146772
FvH4_1g13780	77.1685	-2.08473	0.458624	-4.54562	5.47743e-06	0.000146823
FvH4_6g28200	201.994	-2.03746	0.448286	-4.545	5.49362e-06	0.000147057
FvH4_7g27100	31.817	2.04232	0.44936	4.54495	5.49481e-06	0.000147057
FvH4_3g29980	2233.96	-1.94855	0.428946	-4.54265	5.55524e-06	0.000148557
FvH4_2g40440	631.503	1.81796	0.400285	4.54165	5.58145e-06	0.000148951
FvH4_5g13710	89.0794	-1.99789	0.439909	-4.54159	5.58314e-06	0.000148951
FvH4_7g14480	546.494	-1.92526	0.423891	-4.54187	5.57569e-06	0.000148951
FvH4_6g39844	206.686	1.67962	0.36988	4.54098	5.59928e-06	0.000149264
FvH4_6g13950	38.1574	-2.37159	0.522407	-4.53972	5.63277e-06	0.000150039
FvH4_7g31080	16.9951	-2.43289	0.535959	-4.53933	5.64336e-06	0.000150204
FvH4_6g43890	90.0831	-1.95542	0.430802	-4.53903	5.65145e-06	0.000150301
FvH4_3g02481	192.173	1.78464	0.393262	4.53804	5.67806e-06	0.000150891
FvH4_7g14701	19.1014	-2.41505	0.532296	-4.53705	5.70467e-06	0.000151479
FvH4_4g15390	30.0369	-2.37475	0.523553	-4.53583	5.73761e-06	0.000152235
FvH4_7g26790	46.243	-1.91985	0.423299	-4.53544	5.74839e-06	0.000152402
FvH4_5g02630	3440.26	-2.13126	0.469981	-4.53477	5.76676e-06	0.00015265
FvH4_7g32100	28.0346	-2.18624	0.482092	-4.5349	5.76295e-06	0.00015265
FvH4_4g04700	234.777	-1.86397	0.411283	-4.53209	5.84043e-06	0.00015448
FvH4_1g16920	9.95618	3.07127	0.677749	4.53157	5.8548e-06	0.00015474
FvH4_1g27900	314.404	2.04303	0.45114	4.52859	5.93772e-06	0.000156809
FvH4_4g16970	11.8511	-3.12322	0.689849	-4.52739	5.97162e-06	0.000157582
FvH4_3g01670	11.0465	3.14281	0.694469	4.52548	6.02577e-06	0.000158801
FvH4_7g15620	58.4636	-2.0039	0.442809	-4.52543	6.02715e-06	0.000158801
FvH4_2g05603	1363.45	1.74123	0.384822	4.52477	6.04624e-06	0.00015918
FvH4_1g22320	46.1831	-2.15477	0.476328	-4.52371	6.07661e-06	0.000159856
FvH4_3g04630	465.053	1.87512	0.414759	4.52099	6.1551e-06	0.000161795
FvH4_1g26890	76.0077	-2.16788	0.479534	-4.5208	6.16073e-06	0.000161818
FvH4_3g14971	17.8417	-2.46644	0.545707	-4.51972	6.19223e-06	0.00016252
FvH4_2g26970	21050.3	-2.05827	0.455505	-4.51864	6.22376e-06	0.000163221
FvH4_2g36990	5087.41	-1.8936	0.419086	-4.51841	6.23056e-06	0.000163273
FvH4_3g09670	9.8214	-2.79159	0.617922	-4.51771	6.25119e-06	0.000163688
FvH4_2g00080	81.9857	-2.15103	0.476163	-4.51743	6.25954e-06	0.00016378
FvH4_5g04620	41.24	-2.15387	0.476947	-4.51595	6.30324e-06	0.000164796
FvH4_2g39450	12.3047	-2.70412	0.598857	-4.51547	6.31767e-06	0.000164988
FvH4_7g29491	326.485	3.5704	0.790719	4.51538	6.3203e-06	0.000164988
FvH4_6g41874	1028.38	-2.12018	0.469675	-4.51413	6.3576e-06	0.000165835
FvH4_3g03320	194.008	1.79299	0.397478	4.5109	6.4553e-06	0.000168254
FvH4_2g09540	743.482	1.67824	0.372191	4.50908	6.51097e-06	0.000169451
FvH4_6g39813	437.756	-2.05993	0.456841	-4.50907	6.51121e-06	0.000169451
FvH4_2g38670	1654.33	-1.86255	0.413086	-4.50886	6.51771e-06	0.000169491
FvH4_6g44390	105.197	-2.07535	0.460537	-4.50637	6.59455e-06	0.000171357
FvH4_7g00920	1415.82	1.72822	0.383597	4.5053	6.62797e-06	0.000172094
FvH4_5g13870	247.437	1.90956	0.423867	4.50509	6.63443e-06	0.00017213
FvH4_2g03300	3846.79	2.18165	0.484394	4.50387	6.67261e-06	0.000172857
FvH4_4g36771	65.1154	-2.22378	0.493742	-4.50393	6.67096e-06	0.000172857
FvH4_6g05820	37.8648	-2.28962	0.508436	-4.50326	6.69189e-06	0.000173224
FvH4_6g28280	182.469	1.78708	0.396941	4.50212	6.72803e-06	0.000174027
FvH4_7g17871	9.44518	3.0217	0.671323	4.50111	6.75992e-06	0.000174719
FvH4_6g29260	179.332	-2.07359	0.461047	-4.49756	6.87371e-06	0.000177525
FvH4_4g25330	17.2376	-2.4181	0.538086	-4.49388	6.99364e-06	0.000180348
FvH4_6g32440	694.819	-2.11998	0.471745	-4.49392	6.99242e-06	0.000180348
FvH4_5g04610	103.57	-2.094	0.466031	-4.49327	7.01382e-06	0.000180731
FvH4_2g39310	176.971	-2.10419	0.4684	-4.49229	7.04611e-06	0.000181425
FvH4_4g29890	80.183	1.97282	0.439316	4.49066	7.10023e-06	0.00018268
FvH4_1g01202	20.7271	2.25387	0.502181	4.48816	7.18421e-06	0.000184701
FvH4_7g15870	20.5079	-2.34188	0.521876	-4.48743	7.20891e-06	0.000185196
FvH4_5g30820	18.785	-2.22636	0.4962	-4.48683	7.22923e-06	0.000185578
FvH4_6g12930	11.4349	2.82345	0.629377	4.48609	7.25407e-06	0.000186074
FvH4_6g43551	520.333	-2.12521	0.473762	-4.48583	7.2632e-06	0.000186154
FvH4_6g45680	397.3	1.70253	0.379548	4.48568	7.26814e-06	0.000186154
FvH4_6g10250	1363.51	1.99411	0.444754	4.48363	7.33841e-06	0.000187812
FvH4_2g33990	196.846	1.69321	0.377851	4.48116	7.42376e-06	0.000189854
FvH4_2g01970	5831.4	-1.89424	0.422794	-4.4803	7.45383e-06	0.000190479
FvH4_7g18690	430.294	-1.93473	0.431859	-4.48	7.46441e-06	0.000190606
FvH4_2g20110	840.85	1.59882	0.356905	4.47969	7.47521e-06	0.000190739
FvH4_3g36020	7151.13	-1.95585	0.436722	-4.47849	7.51746e-06	0.000191673
FvH4_7g22750	119.746	-1.9138	0.427352	-4.47828	7.52464e-06	0.000191712
FvH4_7g29020	467.165	-1.8792	0.419644	-4.47808	7.53156e-06	0.000191744
FvH4_2g35260	1055.12	1.71802	0.383895	4.47523	7.63285e-06	0.000194177
FvH4_2g28980	178.984	-1.8357	0.410437	-4.47256	7.72889e-06	0.000196473
FvH4_1g10380	106.63	2.02302	0.452509	4.47069	7.7969e-06	0.000198054
FvH4_3g04560	16.598	-2.55053	0.570837	-4.46805	7.89364e-06	0.000200362
FvH4_6g00040	20.5897	2.27197	0.508595	4.46715	7.92687e-06	0.000201055
FvH4_6g54000	21.749	-2.28591	0.511815	-4.46628	7.95929e-06	0.000201726
FvH4_3g34310	24.8944	-2.16161	0.484118	-4.46504	8.00545e-06	0.000202745
FvH4_2g01722	465.331	-1.69865	0.380506	-4.46419	8.0373e-06	0.0002034
FvH4_1g23350	81.2928	2.35514	0.527661	4.46335	8.06892e-06	0.000203954
FvH4_2g33471	933.106	1.82008	0.40779	4.46329	8.07119e-06	0.000203954
FvH4_3g42800	65.2562	-1.87112	0.419241	-4.46311	8.07788e-06	0.000203971
FvH4_4g06912	1768.69	-1.92099	0.430628	-4.46091	8.16137e-06	0.000205926
FvH4_2g04790	56.1673	-1.9034	0.426897	-4.45869	8.24628e-06	0.000207914
FvH4_1g08760	33077.4	1.66083	0.372516	4.45841	8.25684e-06	0.000208026
FvH4_1g13200	559.424	-1.70136	0.381783	-4.45636	8.33639e-06	0.000209874
FvH4_2g20490	246.986	-2.02462	0.454629	-4.45334	8.45431e-06	0.000212685
FvH4_2g39620	959.314	-2.00434	0.450196	-4.45215	8.50164e-06	0.000213718
FvH4_2g02750	980.382	-1.70828	0.38373	-4.45177	8.51661e-06	0.000213936
FvH4_1g06490	199.093	-1.79014	0.402273	-4.45007	8.58427e-06	0.000215317
FvH4_3g29120	367.714	-2.31139	0.519395	-4.45017	8.5804e-06	0.000215317
FvH4_1g26480	127.08	1.9604	0.440692	4.44846	8.6488e-06	0.000216615
FvH4_7g14900	85.757	-1.82838	0.411013	-4.44846	8.64875e-06	0.000216615
FvH4_2g15410	99.7195	-1.79585	0.40378	-4.4476	8.6834e-06	0.000217162
FvH4_5g15880	67.6742	-1.91505	0.430579	-4.44762	8.68267e-06	0.000217162
FvH4_6g20130	56.2058	2.08429	0.468807	4.44595	8.7505e-06	0.000218679
FvH4_3g43270	1784.75	-1.89139	0.425656	-4.44347	8.85208e-06	0.000221055
FvH4_5g11700	116.739	-1.95179	0.439313	-4.44282	8.87875e-06	0.000221513
FvH4_6g50361	334.677	1.97152	0.443766	4.4427	8.8835e-06	0.000221513
FvH4_3g08530	649.502	-1.92591	0.43366	-4.44107	8.95117e-06	0.000222732
FvH4_3g10960	1081.15	1.71318	0.385733	4.44136	8.93924e-06	0.000222732
FvH4_4g35530	171.867	-2.1315	0.479954	-4.44105	8.95202e-06	0.000222732
FvH4_5g26790	57.0912	2.05651	0.463157	4.44021	8.98725e-06	0.000223444
FvH4_2g17500	826.235	-1.92462	0.433524	-4.43949	9.01744e-06	0.000224031
FvH4_5g01230	1553.7	1.9106	0.430404	4.43907	9.03467e-06	0.000224295
FvH4_3g09490	294.627	-2.18966	0.493309	-4.43873	9.04919e-06	0.000224491
FvH4_7g07790	18.5863	2.46518	0.556072	4.4332	9.28466e-06	0.000230165
FvH4_6g35580	53.2036	1.87749	0.423551	4.43274	9.30438e-06	0.000230485
FvH4_2g36250	6753.38	-1.72688	0.389792	-4.43026	9.412e-06	0.000232981
FvH4_6g33440	545.565	-1.68149	0.379561	-4.43009	9.41952e-06	0.000232998
FvH4_6g00080	454.449	1.73835	0.392609	4.4277	9.52421e-06	0.000235416
FvH4_7g22910	165150	-1.83142	0.41367	-4.42726	9.54391e-06	0.000235731
FvH4_7g17790	544.959	-2.24711	0.507685	-4.42618	9.59173e-06	0.00023674
FvH4_2g31280	275.739	1.74745	0.394945	4.42454	9.66465e-06	0.000238367
FvH4_3g21630	308.315	-2.234	0.5052	-4.42201	9.7789e-06	0.000241009
FvH4_1g16171	134.447	-1.87881	0.425438	-4.41619	1.00456e-05	0.000247334
FvH4_6g23170	53.9801	-2.06589	0.46781	-4.41609	1.00501e-05	0.000247334
FvH4_7g26161	343.822	-1.90449	0.43133	-4.41539	1.00827e-05	0.000247956
FvH4_7g02330	15.2663	-2.39259	0.542129	-4.41333	1.01794e-05	0.000250154
FvH4_6g49811	83.6058	1.83761	0.41644	4.41268	1.02101e-05	0.000250727
FvH4_3g23800	27.4231	2.49202	0.564869	4.41168	1.02573e-05	0.000251704
FvH4_4g04870	11.4722	-2.49507	0.565642	-4.41104	1.02877e-05	0.000252268
FvH4_3g21270	1037.72	1.60003	0.36276	4.4107	1.03038e-05	0.00025248
FvH4_3g04220	1372.62	1.58938	0.360389	4.41018	1.03285e-05	0.000252886
FvH4_3g32900	1789.37	1.74834	0.396445	4.41004	1.03352e-05	0.000252886
FvH4_6g26990	183.208	1.79503	0.407097	4.40934	1.03686e-05	0.00025352
FvH4_7g15800	179.001	-1.69763	0.385057	-4.40877	1.03957e-05	0.000254
FvH4_6g20110	49.7385	-1.94046	0.440231	-4.40782	1.04417e-05	0.000254938
FvH4_7g20070	231.403	1.96299	0.445608	4.4052	1.05688e-05	0.000257857
FvH4_5g01320	23.2133	2.21586	0.503048	4.40486	1.0585e-05	0.000257939
FvH4_7g30341	91.3512	-2.24282	0.509175	-4.40482	1.05873e-05	0.000257939
FvH4_6g12332	29.0464	2.26046	0.513366	4.40322	1.06656e-05	0.000259659
FvH4_4g23040	727.445	1.76813	0.401857	4.39989	1.08305e-05	0.000263484
FvH4_7g25600	201.292	-2.00187	0.455041	-4.3993	1.08599e-05	0.000264012
FvH4_5g09600	243.515	1.62476	0.369374	4.39867	1.08916e-05	0.000264592
FvH4_2g33050	247.908	1.78721	0.406382	4.39787	1.09319e-05	0.000265381
FvH4_6g38700	518.211	-1.86039	0.423124	-4.39678	1.09868e-05	0.000266524
FvH4_6g29380	210.578	-1.87798	0.427213	-4.39588	1.10326e-05	0.000267444
FvH4_1g13960	5952.52	-1.83286	0.417052	-4.39479	1.10879e-05	0.000268431
FvH4_3g00991	12.7568	2.49641	0.568042	4.39477	1.10891e-05	0.000268431
FvH4_6g42610	349.919	-1.92262	0.43751	-4.39446	1.11051e-05	0.000268626
FvH4_5g01050	340.653	-1.79279	0.408177	-4.39219	1.12214e-05	0.000271245
FvH4_3g23110	10.4474	-2.59987	0.592023	-4.3915	1.12573e-05	0.00027192
FvH4_4g15221	26.3522	-2.04567	0.465993	-4.38991	1.13395e-05	0.000273712
FvH4_3g13040	136.436	-2.10633	0.479889	-4.38921	1.13763e-05	0.000274405
FvH4_1g06290	43.5895	-2.13424	0.48642	-4.38764	1.14589e-05	0.000276201
FvH4_1g12210	1089.21	1.55261	0.35406	4.38516	1.15898e-05	0.000279101
FvH4_2g20460	43.7652	-2.26029	0.515454	-4.38505	1.15957e-05	0.000279101
FvH4_5g05280	62.0271	-2.25834	0.515091	-4.38434	1.16338e-05	0.00027982
FvH4_5g13560	208.661	-2.13519	0.487043	-4.384	1.16521e-05	0.000280063
FvH4_4g07320	19.0639	-2.24042	0.511073	-4.38376	1.16651e-05	0.000280176
FvH4_5g39660	34.7289	-2.1111	0.481689	-4.38271	1.1721e-05	0.000281322
FvH4_1g16830	66.061	2.06058	0.470188	4.38247	1.17342e-05	0.000281439
FvH4_7g08840	29.102	-2.08873	0.476911	-4.3797	1.18845e-05	0.000284841
FvH4_2g15330	16.0268	-2.45422	0.560403	-4.37939	1.19012e-05	0.000285041
FvH4_6g17730	173.685	-2.25858	0.515894	-4.37799	1.19781e-05	0.000286682
FvH4_7g02660	139.637	-1.9234	0.439588	-4.37545	1.21181e-05	0.000289688
FvH4_7g15950	286.939	-1.81138	0.413992	-4.3754	1.21208e-05	0.000289688
FvH4_4g37260	55.1125	-2.03861	0.465989	-4.37479	1.21548e-05	0.000290297
FvH4_2g31471	1094.12	1.83348	0.419272	4.373	1.22552e-05	0.000292488
FvH4_2g35540	60.4296	1.88333	0.431071	4.36896	1.24842e-05	0.000297745
FvH4_3g00781	780.607	-1.81137	0.414691	-4.36799	1.25396e-05	0.000298855
FvH4_3g03040	40.6966	-2.17101	0.497465	-4.36414	1.27622e-05	0.000303948
FvH4_1g13912	28.6688	2.28851	0.524612	4.36229	1.28706e-05	0.000306314
FvH4_1g07230	950.017	1.71071	0.392334	4.36034	1.29863e-05	0.000308635
FvH4_7g21201	31.8314	-2.29508	0.526342	-4.36043	1.29804e-05	0.000308635
FvH4_2g31360	61.0386	-2.17028	0.497798	-4.35976	1.30204e-05	0.000309078
FvH4_3g07541	15.8671	-2.62185	0.60138	-4.35972	1.30231e-05	0.000309078
FvH4_5g35970	93.4617	1.80619	0.414335	4.35926	1.30503e-05	0.000309507
FvH4_7g25350	57.3584	-2.20186	0.505122	-4.35906	1.30622e-05	0.000309573
FvH4_3g41580	59.9407	-1.91085	0.438382	-4.35887	1.30736e-05	0.000309627
FvH4_6g46850	24.8192	-2.37042	0.543848	-4.3586	1.30896e-05	0.000309667
FvH4_7g26940	799.37	-1.75807	0.403362	-4.35854	1.30935e-05	0.000309667
FvH4_2g10870	179.359	-1.974	0.453005	-4.35756	1.3152e-05	0.000310834
FvH4_6g33590	6175	1.70151	0.390616	4.35597	1.32478e-05	0.00031288
FvH4_3g11693	147.818	1.67701	0.385078	4.355	1.33068e-05	0.000314055
FvH4_4g29461	224.013	1.64001	0.376677	4.35389	1.33743e-05	0.000315429
FvH4_5g28640	172.54	-2.08006	0.477771	-4.35368	1.33874e-05	0.000315518
FvH4_5g04220	1422.67	1.77814	0.408562	4.35219	1.34785e-05	0.000317447
FvH4_6g36940	95.6321	-1.89452	0.43534	-4.35181	1.35019e-05	0.000317776
FvH4_6g36570	68.6209	1.80612	0.415073	4.35133	1.35316e-05	0.000318256
FvH4_5g34450	53.6426	-2.13133	0.48985	-4.35099	1.35525e-05	0.000318525
FvH4_6g12851	57.4653	1.89254	0.435021	4.35045	1.35861e-05	0.000319095
FvH4_5g05830	36.3436	-2.08224	0.478681	-4.34995	1.36166e-05	0.00031959
FvH4_3g33260	1273.73	1.66622	0.383133	4.34894	1.36797e-05	0.000320849
FvH4_1g18143	63.6641	1.77034	0.407138	4.34826	1.37224e-05	0.00032163
FvH4_6g53680	90.5046	1.97242	0.453774	4.34669	1.38206e-05	0.000323707
FvH4_3g45780	13.149	-2.39961	0.552522	-4.34302	1.40539e-05	0.000328944
FvH4_6g38520	15.6108	2.2987	0.529627	4.34023	1.42335e-05	0.00033292
FvH4_5g08610	9.68077	2.99793	0.69078	4.33993	1.42531e-05	0.000333147
FvH4_3g32961	1069.16	1.57708	0.363447	4.33924	1.42975e-05	0.000333957
FvH4_3g28210	12.0541	2.71724	0.626421	4.33772	1.43968e-05	0.000336045
FvH4_5g37480	18.3676	2.15605	0.497087	4.33736	1.44206e-05	0.000336367
FvH4_7g25910	3626.19	-2.02407	0.466867	-4.33544	1.45467e-05	0.000339077
FvH4_3g35670	322.783	-1.75287	0.404361	-4.33492	1.45811e-05	0.000339645
FvH4_6g11330	243.161	2.14768	0.495484	4.33451	1.46084e-05	0.000340048
FvH4_7g14060	72.1886	-2.00656	0.46312	-4.3327	1.4729e-05	0.000342621
FvH4_1g15170	12.7605	2.65534	0.613463	4.32845	1.50166e-05	0.000349071
FvH4_7g21000	48.2781	-2.25094	0.520056	-4.32827	1.50286e-05	0.000349111
FvH4_3g13880	395.915	1.64966	0.381238	4.32713	1.51067e-05	0.000350686
FvH4_7g23160	531.723	1.66298	0.384399	4.32617	1.51725e-05	0.000351973
FvH4_1g13800	98.6428	-1.90812	0.441099	-4.32582	1.51963e-05	0.000352284
FvH4_5g21220	2207.09	-1.72038	0.397727	-4.32551	1.52178e-05	0.000352541
FvH4_3g05530	19.5268	-2.07709	0.480241	-4.32511	1.52458e-05	0.000352809
FvH4_5g01820	4831.95	3.13932	0.725846	4.32504	1.52501e-05	0.000352809
FvH4_6g40760	98.8357	1.76766	0.408948	4.32246	1.54298e-05	0.000356724
FvH4_6g45050	4039.84	-1.83299	0.424112	-4.32195	1.54659e-05	0.000357314
FvH4_6g46480	189.03	3.23517	0.749124	4.31861	1.57018e-05	0.000362519
FvH4_6g00380	5729.3	-1.81301	0.420126	-4.3154	1.59316e-05	0.000367573
FvH4_4g27770	134.517	-1.94488	0.450877	-4.31355	1.60655e-05	0.000370412
FvH4_1g08930	15.5243	2.45987	0.570414	4.31242	1.61475e-05	0.000372049
FvH4_6g40675	9.88361	2.63935	0.612073	4.31215	1.61676e-05	0.000372261
FvH4_6g41871	281.8	-1.85785	0.43087	-4.31186	1.61888e-05	0.000372497
FvH4_1g09560	855.638	-3.24786	0.75335	-4.31122	1.62357e-05	0.000373322
FvH4_6g14500	235.277	1.84572	0.428493	4.30747	1.65129e-05	0.00037944
FvH4_2g22320	34.4426	2.44873	0.568723	4.30566	1.6649e-05	0.000382048
FvH4_6g39540	205.259	-1.87296	0.434984	-4.30581	1.66377e-05	0.000382048
FvH4_4g07520	99.3802	-1.90566	0.442689	-4.30473	1.6719e-05	0.000383396
FvH4_2g02530	9.89342	-2.74261	0.637244	-4.30386	1.6785e-05	0.000384652
FvH4_6g39950	448.935	-2.22443	0.517039	-4.30225	1.69073e-05	0.000387193
FvH4_1g06360	921.825	-1.77106	0.411825	-4.30051	1.70408e-05	0.000389987
FvH4_4g37290	43.5876	-2.13172	0.495838	-4.29923	1.71396e-05	0.000391983
FvH4_3g42900	31.4863	2.13627	0.496915	4.29906	1.71525e-05	0.000392014
FvH4_5g03331	267.82	1.57295	0.366069	4.29686	1.73233e-05	0.000395652
FvH4_3g31910	159.387	-1.92009	0.44714	-4.29415	1.75364e-05	0.00040025
FvH4_2g02760	23.1273	2.33309	0.543476	4.29289	1.76359e-05	0.00040225
FvH4_6g37420	31.9016	2.04769	0.477022	4.29266	1.76546e-05	0.000402407
FvH4_1g08080	69.6131	-1.96519	0.457988	-4.29092	1.77935e-05	0.0004053
FvH4_4g14360	144.774	-2.09068	0.487397	-4.28948	1.79093e-05	0.000407429
FvH4_4g23870	70.24	-1.94674	0.453842	-4.28946	1.79109e-05	0.000407429
FvH4_5g06070	99.6098	-1.83287	0.427312	-4.28931	1.7923e-05	0.000407431
FvH4_3g05330	2706.89	1.58182	0.368849	4.28853	1.79857e-05	0.000408308
FvH4_6g26300	189.133	1.7836	0.415892	4.28861	1.79796e-05	0.000408308
FvH4_1g17080	2793.39	-1.70329	0.397353	-4.28658	1.81442e-05	0.000411358
FvH4_4g17250	633.563	1.84042	0.429335	4.28667	1.81375e-05	0.000411358
FvH4_2g24611	288.511	-2.2892	0.534087	-4.28619	1.81767e-05	0.00041182
FvH4_4g22790	2408.28	-1.71929	0.401345	-4.28382	1.83713e-05	0.000415951
FvH4_3g12840	31.5691	-2.15336	0.502802	-4.28273	1.84615e-05	0.000417715
FvH4_6g39311	1884.97	1.6485	0.384988	4.28194	1.85268e-05	0.000418914
FvH4_2g26161	22.0191	2.42423	0.56623	4.28136	1.85756e-05	0.000419736
FvH4_6g13440	49.6797	-2.29803	0.536803	-4.28095	1.86097e-05	0.000420227
FvH4_6g30320	97.1316	-1.97159	0.460769	-4.27892	1.87801e-05	0.000423793
FvH4_4g17440	13.044	-2.48101	0.579898	-4.27835	1.8828e-05	0.000424592
FvH4_4g18490	79.7978	-1.74799	0.408616	-4.27784	1.88712e-05	0.000425284
FvH4_1g04380	66.0359	-2.06694	0.483197	-4.27764	1.88883e-05	0.000425389
FvH4_4g03990	36.6733	1.93229	0.451961	4.27534	1.90845e-05	0.00042952
FvH4_3g01640	9.12598	-2.86906	0.671594	-4.27202	1.93708e-05	0.000435677
FvH4_5g39470	458.879	1.76534	0.41346	4.26968	1.9575e-05	0.000439686
FvH4_6g53143	61.4961	-1.8775	0.439724	-4.26972	1.95718e-05	0.000439686
FvH4_2g31260	86.5802	-2.11732	0.496025	-4.26858	1.96723e-05	0.00044158
FvH4_4g27360	17.6278	-2.15273	0.504397	-4.26792	1.97302e-05	0.000442588
FvH4_6g20470	280.256	1.5254	0.357483	4.26706	1.98065e-05	0.000443712
FvH4_6g35584	17.2386	-2.21101	0.518157	-4.26706	1.98064e-05	0.000443712
FvH4_6g18880	25.4273	-2.3283	0.545776	-4.26604	1.98977e-05	0.000445463
FvH4_6g42280	10.1994	2.68306	0.629045	4.26528	1.99648e-05	0.00044667
FvH4_7g27770	18.0103	-2.29669	0.539146	-4.25986	2.0455e-05	0.000457337
FvH4_6g03052	1085.21	1.53614	0.360659	4.25927	2.05097e-05	0.000458256
FvH4_3g37820	16.7843	-2.3254	0.546315	-4.25651	2.07642e-05	0.000463333
FvH4_4g18570	281.053	1.62549	0.381878	4.25658	2.07578e-05	0.000463333
FvH4_1g05820	95.0246	-1.74628	0.410307	-4.25602	2.08094e-05	0.000464037
FvH4_3g10610	21.6433	-2.24687	0.527962	-4.25574	2.08354e-05	0.000464313
FvH4_3g24050	355.402	-1.65595	0.38918	-4.25497	2.09075e-05	0.000465614
FvH4_2g11540	63.4893	1.71033	0.402017	4.25438	2.09634e-05	0.000466246
FvH4_5g15070	29.467	-2.25428	0.529859	-4.25449	2.09528e-05	0.000466246
FvH4_7g27001	29.724	2.01608	0.473934	4.25393	2.10047e-05	0.00046686
FvH4_6g12390	552.49	2.04284	0.480873	4.24819	2.15507e-05	0.000478682
FvH4_3g17550	429.531	-2.30417	0.542861	-4.24449	2.19095e-05	0.000486334
FvH4_1g19262	163.181	3.2825	0.773636	4.24295	2.206e-05	0.000489355
FvH4_4g15440	112.316	-1.95076	0.459882	-4.24186	2.21676e-05	0.00049142
FvH4_1g26780	46.6053	-1.85012	0.436368	-4.23982	2.23698e-05	0.00049558
FvH4_6g14000	59.5376	-1.9857	0.468433	-4.23904	2.24482e-05	0.000496992
FvH4_3g19190	52.4745	-2.16098	0.509822	-4.2387	2.24817e-05	0.000497409
FvH4_3g09040	666.874	-2.02266	0.477307	-4.23765	2.2587e-05	0.000499414
FvH4_5g30530	726.434	1.62684	0.383942	4.23721	2.26315e-05	0.000500072
FvH4_4g21780	20.0178	-2.06087	0.486392	-4.23706	2.26464e-05	0.000500076
FvH4_6g41951	907.916	-1.97185	0.465462	-4.23633	2.27198e-05	0.000501372
FvH4_1g11060	15.4716	2.41462	0.570076	4.23561	2.27927e-05	0.000502442
FvH4_6g15530	890	-1.63662	0.3864	-4.23556	2.27979e-05	0.000502442
FvH4_5g02990	217.683	-1.88706	0.445569	-4.23516	2.28385e-05	0.000503009
FvH4_1g29110	509.308	-1.87443	0.442699	-4.23409	2.29481e-05	0.00050477
FvH4_2g29000	168.055	-1.92127	0.45375	-4.2342	2.29365e-05	0.00050477
FvH4_5g15671	926.304	1.7266	0.407847	4.23345	2.30136e-05	0.000505882
FvH4_1g04080	1301.43	-2.09099	0.493953	-4.23319	2.30402e-05	0.000506139
FvH4_2g20740	621.818	-1.88839	0.446111	-4.233	2.30597e-05	0.000506239
FvH4_4g36430	194.031	1.61271	0.381049	4.23228	2.31333e-05	0.000507527
FvH4_4g04120	1297.5	-1.65319	0.390629	-4.23213	2.31492e-05	0.00050755
FvH4_6g40630	1604.99	-1.81582	0.429168	-4.23101	2.3264e-05	0.000509736
FvH4_4g32180	372.635	-1.61286	0.381369	-4.22913	2.34594e-05	0.000513687
FvH4_1g13000	783.687	-1.80577	0.42703	-4.22868	2.35063e-05	0.000514383
FvH4_1g28990	4563.18	1.56369	0.369814	4.22831	2.35457e-05	0.000514913
FvH4_2g40300	35.4777	-2.09305	0.495158	-4.22704	2.36781e-05	0.000517474
FvH4_2g37650	212.412	1.82433	0.431689	4.22602	2.37859e-05	0.000519497
FvH4_3g02710	13.7116	-2.27554	0.538481	-4.22586	2.38034e-05	0.000519544
FvH4_6g39250	16.5338	-2.23967	0.530066	-4.22527	2.38653e-05	0.000520561
FvH4_3g36372	45.9638	-1.90429	0.450763	-4.22458	2.39386e-05	0.000521825
FvH4_2g12940	47.3675	-1.83994	0.435558	-4.22433	2.39648e-05	0.000522061
FvH4_6g50730	173.842	-1.86013	0.440404	-4.22369	2.40331e-05	0.000523212
FvH4_6g14860	222.942	1.60733	0.380591	4.22325	2.408e-05	0.000523899
FvH4_4g35700	55.6672	1.92238	0.455378	4.2215	2.42679e-05	0.000527311
FvH4_6g00100	19.0353	-2.14886	0.50902	-4.22156	2.42616e-05	0.000527311
FvH4_6g39031	629.402	-1.71689	0.406747	-4.22103	2.43191e-05	0.000528086
FvH4_2g40090	2690.31	-1.7794	0.421612	-4.22047	2.43794e-05	0.000529056
FvH4_6g32270	34.7282	-1.81856	0.431019	-4.2192	2.45168e-05	0.000531698
FvH4_7g02540	3235.11	-1.70826	0.404955	-4.2184	2.46038e-05	0.000533245
FvH4_6g23940	865.27	-1.65497	0.392354	-4.21805	2.46421e-05	0.000533734
FvH4_7g32040	89.2727	-1.77306	0.420478	-4.21678	2.4782e-05	0.000536422
FvH4_6g33360	1125.33	-1.8394	0.436228	-4.2166	2.48016e-05	0.000536504
FvH4_4g16260	14.9238	-2.40524	0.570647	-4.21494	2.49845e-05	0.000540117
FvH4_6g08620	119.348	-1.86288	0.442055	-4.21414	2.50736e-05	0.000541698
FvH4_7g26950	723.993	1.62444	0.385507	4.21377	2.51145e-05	0.000542238
FvH4_2g08690	226.898	-1.5803	0.375324	-4.21051	2.54795e-05	0.000549767
FvH4_6g16210	8.61602	-2.59099	0.615811	-4.20745	2.58268e-05	0.000556909
FvH4_3g25370	1384.45	-2.17444	0.516869	-4.20694	2.58857e-05	0.000557824
FvH4_6g40980	27.5142	-1.9501	0.463579	-4.20661	2.59228e-05	0.00055827
FvH4_3g14050	289.053	-1.93293	0.459649	-4.20523	2.60812e-05	0.000561323
FvH4_7g20510	498.275	-1.84707	0.439509	-4.20257	2.63905e-05	0.000567622
FvH4_5g05720	99.4271	-2.08822	0.496977	-4.20185	2.64747e-05	0.000569071
FvH4_5g15510	362.893	-2.17588	0.517935	-4.20107	2.65657e-05	0.000570306
FvH4_6g48590	4520.71	-2.24631	0.534694	-4.20112	2.65598e-05	0.000570306
FvH4_3g03081	10.5416	2.50629	0.596648	4.20062	2.66184e-05	0.000571076
FvH4_7g15750	516.655	-1.95211	0.46485	-4.19944	2.67574e-05	0.000573697
FvH4_2g20780	65.9357	2.07677	0.49458	4.19907	2.68012e-05	0.000574273
FvH4_3g20770	720.982	1.55503	0.370406	4.19818	2.69073e-05	0.00057582
FvH4_5g26560	899.536	-1.77236	0.422166	-4.19826	2.68979e-05	0.00057582
FvH4_5g34330	86.9321	-1.77075	0.421958	-4.19651	2.71056e-05	0.000579697
FvH4_2g17332	13.2212	-2.40923	0.57443	-4.19412	2.73934e-05	0.000585484
FvH4_6g39410	5478.54	1.58855	0.378803	4.1936	2.74556e-05	0.000586445
FvH4_6g51570	36.7802	2.37306	0.566449	4.18936	2.7974e-05	0.000597143
FvH4_6g11750	94.9051	-3.27927	0.782971	-4.18824	2.81132e-05	0.000599735
FvH4_4g06022	8.07063	2.81924	0.673245	4.18753	2.82001e-05	0.000601212
FvH4_3g17450	74.2515	1.68227	0.401849	4.18633	2.83499e-05	0.000604026
FvH4_1g20240	334.002	1.60736	0.38402	4.18561	2.84397e-05	0.000605182
FvH4_3g04090	721.774	1.53682	0.367157	4.18572	2.84263e-05	0.000605182
FvH4_3g01820	10296.1	-1.88021	0.449357	-4.18422	2.86152e-05	0.000608328
FvH4_5g15290	1697.32	-1.79628	0.429305	-4.18415	2.86234e-05	0.000608328
FvH4_5g14830	1137.1	-1.79103	0.42813	-4.18339	2.87195e-05	0.000609989
FvH4_2g35980	1534.37	1.79431	0.428977	4.18277	2.87977e-05	0.000610886
FvH4_4g31940	2444.23	1.76173	0.421176	4.18287	2.87854e-05	0.000610886
FvH4_6g00257	443.043	1.73965	0.41596	4.18225	2.88635e-05	0.000611898
FvH4_6g31210	18.7483	2.19447	0.524866	4.181	2.90226e-05	0.000614888
FvH4_6g12680	3610.36	2.08066	0.497865	4.17917	2.9258e-05	0.000619488
FvH4_2g31630	418.002	1.59106	0.380731	4.17897	2.92838e-05	0.000619648
FvH4_3g35980	97.6177	1.99954	0.478759	4.17651	2.96014e-05	0.000625979
FvH4_6g54410	1931.05	1.65641	0.396634	4.17616	2.96472e-05	0.000626559
FvH4_1g10770	3013.63	1.4588	0.349375	4.17545	2.97395e-05	0.000627726
FvH4_2g01240	360.295	-1.79511	0.429912	-4.17554	2.97278e-05	0.000627726
FvH4_1g26980	115.268	2.07872	0.497883	4.17511	2.97839e-05	0.000628273
FvH4_4g28300	12.8992	-2.25665	0.540549	-4.17474	2.98333e-05	0.000628925
FvH4_1g15900	14.8491	-2.17574	0.521241	-4.17414	2.99108e-05	0.000630167
FvH4_3g38530	8.70866	-2.75231	0.659449	-4.17365	2.9976e-05	0.000631122
FvH4_6g17250	9.48649	-2.86932	0.687506	-4.17352	2.99933e-05	0.000631122
FvH4_4g35903	22.6875	2.16512	0.518836	4.17304	3.0056e-05	0.00063205
FvH4_5g07560	7.62872	-2.65609	0.636515	-4.17285	3.00807e-05	0.000632179
FvH4_4g06590	48.4104	1.77261	0.424816	4.17265	3.01073e-05	0.000632347
FvH4_1g12211	199.436	-1.93247	0.463145	-4.1725	3.01277e-05	0.000632384
FvH4_2g11630	14.1529	-2.3588	0.565442	-4.1716	3.02474e-05	0.000634504
FvH4_1g12630	1135.04	1.5821	0.379469	4.16926	3.05591e-05	0.000640647
FvH4_5g39440	1606.99	-1.73655	0.416656	-4.16783	3.07516e-05	0.000644286
FvH4_4g07800	87.6736	-2.25111	0.540229	-4.16695	3.08699e-05	0.000646277
FvH4_5g03333	232.295	-1.5853	0.380456	-4.16684	3.08848e-05	0.000646277
FvH4_7g01030	55.8729	-1.85572	0.445473	-4.16572	3.10367e-05	0.000648658
FvH4_7g06350	616.552	1.87683	0.450538	4.16576	3.10319e-05	0.000648658
FvH4_3g41570	11.6546	-2.31076	0.554998	-4.16354	3.13345e-05	0.000654479
FvH4_4g11770	691.517	1.54668	0.371629	4.1619	3.15616e-05	0.000658817
FvH4_4g35260	957.683	-1.51821	0.364812	-4.16163	3.1599e-05	0.000658986
FvH4_6g19870	238.468	-2.07696	0.499083	-4.16156	3.16085e-05	0.000658986
FvH4_6g33140	27.5758	-1.87127	0.449771	-4.1605	3.17547e-05	0.000661628
FvH4_6g03980	30.1029	-2.06698	0.496886	-4.15986	3.18447e-05	0.00066269
FvH4_7g10690	15.3206	-2.21262	0.531882	-4.15999	3.18265e-05	0.00066269
FvH4_5g20940	22.0108	-2.05976	0.495187	-4.15957	3.18854e-05	0.00066279
FvH4_7g27120	386.238	1.55891	0.374779	4.15954	3.18885e-05	0.00066279
FvH4_3g10611	29.5768	-2.12035	0.510095	-4.15678	3.22764e-05	0.000670441
FvH4_1g11140	54.5323	-1.87395	0.451437	-4.15107	3.30921e-05	0.000686964
FvH4_6g11940	421.249	-1.74351	0.420049	-4.15073	3.31418e-05	0.000687157
FvH4_6g16550	196.146	-2.00712	0.483555	-4.15076	3.31371e-05	0.000687157
FvH4_5g19130	419.651	-1.64845	0.397302	-4.14912	3.33761e-05	0.000691591
FvH4_1g00670	439.281	-1.87844	0.452784	-4.14865	3.34446e-05	0.000692589
FvH4_1g00343	2506.36	-1.75072	0.422091	-4.14772	3.35796e-05	0.000694961
FvH4_6g49630	12.6584	2.31781	0.559032	4.14612	3.38163e-05	0.000699434
FvH4_5g05140	8.93784	2.68972	0.648936	4.14482	3.40086e-05	0.000702982
FvH4_1g16440	413.657	-2.00149	0.482965	-4.14418	3.41029e-05	0.000704504
FvH4_7g12740	714.817	-1.959	0.472757	-4.14379	3.41617e-05	0.000705289
FvH4_1g23170	106.832	-1.94226	0.468808	-4.14298	3.42815e-05	0.000707332
FvH4_1g09180	42.7974	-3.32138	0.801869	-4.14204	3.44226e-05	0.000709813
FvH4_2g15050	41.556	-2.15445	0.52016	-4.14189	3.44458e-05	0.000709859
FvH4_4g13800	23.4793	-1.96094	0.473633	-4.1402	3.47008e-05	0.000714681
FvH4_4g25850	10.2268	-2.48415	0.600121	-4.13942	3.48182e-05	0.000716664
FvH4_3g10990	81.3959	1.91806	0.463498	4.13823	3.4999e-05	0.000719949
FvH4_4g14182	30.2026	-2.01842	0.487982	-4.13626	3.53005e-05	0.000725711
FvH4_3g18040	44.5377	-1.83607	0.443944	-4.13582	3.53696e-05	0.000726692
FvH4_2g35740	13.7344	-2.31231	0.559305	-4.13426	3.56099e-05	0.000731186
FvH4_1g26850	175.71	-1.81593	0.439357	-4.13316	3.57806e-05	0.000734248
FvH4_1g14090	3135.76	1.83023	0.443052	4.13095	3.6126e-05	0.000740888
FvH4_5g37020	777.06	-1.56733	0.379573	-4.12918	3.64064e-05	0.000746189
FvH4_2g07450	3302.52	-1.79779	0.435407	-4.12899	3.64359e-05	0.000746343
FvH4_6g19800	209.326	-1.73853	0.421205	-4.12751	3.66717e-05	0.000750721
FvH4_1g14620	305.899	-1.62376	0.393432	-4.12718	3.6724e-05	0.000751339
FvH4_6g46060	6375.28	1.53479	0.371977	4.12603	3.69076e-05	0.000754639
FvH4_6g22640	54.1975	-1.93351	0.468671	-4.12552	3.699e-05	0.000755868
FvH4_3g17940	1626.77	1.69052	0.409832	4.1249	3.70889e-05	0.000757435
FvH4_5g05860	13.0553	-2.24069	0.54338	-4.12362	3.72959e-05	0.000760747
FvH4_6g08000	170.771	1.6874	0.409199	4.12367	3.72888e-05	0.000760747
FvH4_2g27662	455.184	-1.82745	0.443412	-4.12134	3.76681e-05	0.000767877
FvH4_5g25760	27901.5	-1.7694	0.429505	-4.11962	3.79497e-05	0.000772803
FvH4_7g28230	41.2449	-2.0036	0.48636	-4.11959	3.79552e-05	0.000772803
FvH4_5g29070	1688.02	-1.82888	0.443993	-4.11916	3.80263e-05	0.000773787
FvH4_2g02660	94.6155	3.357	0.815082	4.1186	3.81178e-05	0.000775184
FvH4_3g06430	79.1767	-1.8764	0.455635	-4.11821	3.81824e-05	0.000776033
FvH4_2g40880	338.495	1.49437	0.362943	4.11737	3.83219e-05	0.000778401
FvH4_4g09300	641.885	-1.8342	0.445653	-4.11576	3.85898e-05	0.000783374
FvH4_4g34900	176.821	-1.82956	0.444846	-4.11279	3.90903e-05	0.000793061
FvH4_6g08400	370.085	-1.82005	0.442782	-4.11049	3.94822e-05	0.000800535
FvH4_4g04900	15.0331	-2.08761	0.507929	-4.11005	3.95573e-05	0.000801578
FvH4_2g25980	123.436	-2.03111	0.49423	-4.10966	3.96249e-05	0.000802468
FvH4_4g23093	725.676	-1.77476	0.432167	-4.10664	4.0145e-05	0.000812518
FvH4_5g06220	407.654	-3.00787	0.732516	-4.10622	4.02188e-05	0.00081282
FvH4_5g20730	94.979	2.03175	0.494805	4.10616	4.02297e-05	0.00081282
FvH4_6g11060	91.2057	2.14405	0.522157	4.10614	4.02317e-05	0.00081282
FvH4_6g14910	86.1429	-2.13166	0.519164	-4.10596	4.02647e-05	0.000813003
FvH4_4g04300	274.691	1.58006	0.384861	4.10554	4.0337e-05	0.000813977
FvH4_6g01420	612.249	-1.75842	0.428534	-4.10333	4.07244e-05	0.000821307
FvH4_5g02240	60.705	1.69678	0.413763	4.10085	4.11633e-05	0.000829667
FvH4_7g17510	74.2722	-1.69551	0.413997	-4.09546	4.21334e-05	0.000848716
FvH4_2g01600	21.9791	-2.3848	0.582389	-4.09486	4.2242e-05	0.0008504
FvH4_7g31550	346.495	1.70247	0.415793	4.0945	4.23081e-05	0.000851226
FvH4_3g11600	154.391	-1.98884	0.485751	-4.09435	4.23347e-05	0.000851256
FvH4_5g01944	135.596	-2.03391	0.496852	-4.09359	4.24749e-05	0.000853569
FvH4_2g07231	41.4359	-1.89588	0.463186	-4.09314	4.25579e-05	0.000854732
FvH4_2g16940	834.377	-1.81103	0.442633	-4.09148	4.28628e-05	0.000860346
FvH4_4g32331	7.10063	2.68522	0.656698	4.08897	4.33292e-05	0.000869194
FvH4_2g29680	15904.4	-1.85957	0.4551	-4.08608	4.38723e-05	0.000879569
FvH4_1g20360	238.028	-1.8074	0.442532	-4.08422	4.42244e-05	0.000885738
FvH4_5g35900	106.974	-1.8142	0.444203	-4.08417	4.42339e-05	0.000885738
FvH4_7g25060	1009.55	1.56671	0.383618	4.08405	4.42582e-05	0.000885738
FvH4_4g34820	197.469	-1.64854	0.403682	-4.08377	4.43103e-05	0.000886259
FvH4_6g52150	15.4542	-2.28812	0.560438	-4.08273	4.45088e-05	0.000889705
FvH4_2g20781	19.7416	2.28421	0.559706	4.0811	4.48239e-05	0.000895475
FvH4_7g20190	208.009	-1.71953	0.421437	-4.08016	4.50057e-05	0.000898579
FvH4_7g27270	499.668	-1.79704	0.440558	-4.079	4.52298e-05	0.000902524
FvH4_3g08790	51.8959	-1.62371	0.398157	-4.07807	4.54102e-05	0.000905591
FvH4_4g02260	372.776	-1.77761	0.435945	-4.07762	4.54999e-05	0.000906847
FvH4_1g29940	38.5806	-1.93796	0.475289	-4.07744	4.5534e-05	0.000906994
FvH4_4g13370	1692.4	-1.6361	0.401347	-4.07652	4.57139e-05	0.000910045
FvH4_4g22570	166.553	-1.81048	0.444164	-4.07615	4.57884e-05	0.00091094
FvH4_5g12520	1112.49	-1.72544	0.423316	-4.07602	4.58125e-05	0.00091094
FvH4_3g17581	36.5668	-1.83888	0.45119	-4.07562	4.58913e-05	0.000911973
FvH4_4g22441	13.2493	2.20035	0.539926	4.07528	4.59587e-05	0.000912777
FvH4_5g17090	2425.73	-1.63081	0.400199	-4.075	4.60145e-05	0.000913352
FvH4_4g14471	141.5	-1.62022	0.397674	-4.07423	4.61663e-05	0.000915829
FvH4_7g26210	169.621	-1.95346	0.479504	-4.07391	4.62294e-05	0.000916546
FvH4_6g29480	24.0505	-1.92135	0.471688	-4.07334	4.63445e-05	0.000918291
FvH4_6g11230	122.963	-1.72301	0.423075	-4.07259	4.64939e-05	0.000920716
FvH4_4g29030	15.111	-2.16465	0.531553	-4.07232	4.65479e-05	0.000921246
FvH4_1g10950	11.5638	-2.43469	0.597885	-4.07217	4.65769e-05	0.000921283
FvH4_3g07042	173.756	-1.70373	0.4185	-4.07104	4.6803e-05	0.000925048
FvH4_6g41290	85.6069	-1.9619	0.481926	-4.07095	4.68216e-05	0.000925048
FvH4_6g34360	948.402	1.61371	0.396603	4.06883	4.72503e-05	0.000932974
FvH4_5g38760	42.6352	-1.91227	0.470021	-4.06848	4.73216e-05	0.000933839
FvH4_7g28670	2074.93	1.76226	0.433278	4.06727	4.7568e-05	0.000938156
FvH4_7g23610	95.3721	-1.89336	0.465555	-4.06688	4.76466e-05	0.000939161
FvH4_1g02150	357.181	1.62542	0.399743	4.06617	4.77931e-05	0.000940955
FvH4_5g19400	173.073	-1.86644	0.459015	-4.06618	4.77901e-05	0.000940955
FvH4_2g34850	28.8192	1.85877	0.45737	4.06404	4.82305e-05	0.000949018
FvH4_3g02550	37.0171	-2.08629	0.513507	-4.06283	4.84811e-05	0.000953395
FvH4_2g37300	138.022	-1.80746	0.445088	-4.06089	4.88858e-05	0.000960243
FvH4_6g28910	671.696	-1.85294	0.456277	-4.06101	4.88618e-05	0.000960243
FvH4_2g31070	19.6564	-2.41322	0.594286	-4.06071	4.89228e-05	0.000960413
FvH4_2g32430	1265.18	1.72032	0.423982	4.05752	4.95969e-05	0.000972523
FvH4_4g28430	211.095	-1.77239	0.436813	-4.05756	4.95888e-05	0.000972523
FvH4_2g36620	79.8945	-1.78311	0.439475	-4.05736	4.96313e-05	0.000972635
FvH4_3g00570	29.8932	-2.26985	0.559672	-4.05568	4.99887e-05	0.000978927
FvH4_3g33880	116.276	-1.75978	0.433925	-4.05549	5.00286e-05	0.000978927
FvH4_5g15780	817.257	-1.80479	0.445028	-4.05545	5.00388e-05	0.000978927
FvH4_3g28870	27.4272	-1.9347	0.477254	-4.05382	5.03885e-05	0.00098494
FvH4_3g33510	248.734	1.59329	0.39304	4.05375	5.04042e-05	0.00098494
FvH4_7g05610	5430.3	1.49366	0.368526	4.05307	5.05506e-05	0.000987234
FvH4_3g26920	255.408	-1.64512	0.406039	-4.05164	5.08589e-05	0.000992683
FvH4_3g42940	115.647	-1.70873	0.421818	-4.05087	5.10266e-05	0.000994242
FvH4_6g09530	312.87	-2.07082	0.511204	-4.05088	5.10264e-05	0.000994242
FvH4_6g39750	560.948	1.53295	0.378415	4.05099	5.10021e-05	0.000994242
FvH4_3g40050	100.151	-1.98551	0.490343	-4.04923	5.13858e-05	0.00100067
FvH4_3g15110	137.492	2.04379	0.504778	4.04889	5.1462e-05	0.001001
FvH4_5g37060	107.106	-2.07397	0.512221	-4.04898	5.1442e-05	0.001001
FvH4_1g19263	30.0492	3.17387	0.784026	4.04817	5.16205e-05	0.00100351
FvH4_4g30432	84.4562	-1.692	0.418069	-4.04719	5.18368e-05	0.00100714
FvH4_5g15300	168.766	-1.96696	0.486097	-4.04644	5.2002e-05	0.00100977
FvH4_7g29740	20.5737	2.02496	0.500824	4.04325	5.27151e-05	0.00102303
FvH4_2g38380	125.02	1.78113	0.440577	4.04273	5.28325e-05	0.00102473
FvH4_6g38560	86.3826	-1.78884	0.44272	-4.04057	5.33219e-05	0.00103363
FvH4_7g28270	11.522	-2.22905	0.551914	-4.03877	5.3733e-05	0.001041
FvH4_1g13410	3931.14	1.51665	0.375586	4.03809	5.38889e-05	0.00104343
FvH4_6g31220	21.5845	2.00554	0.496767	4.03718	5.40986e-05	0.00104689
FvH4_3g34020	79.9799	1.64241	0.406922	4.03617	5.43305e-05	0.00105078
FvH4_7g11320	213.982	3.01598	0.7473	4.03583	5.44098e-05	0.00105172
FvH4_6g24000	19.1108	-2.01837	0.500146	-4.03556	5.44731e-05	0.00105234
FvH4_3g04760	557.543	-1.65898	0.411116	-4.03532	5.45284e-05	0.00105281
FvH4_2g05604	241.462	1.66367	0.412304	4.03505	5.45905e-05	0.00105341
FvH4_5g02340	1104.68	-1.73982	0.431203	-4.03481	5.46463e-05	0.00105389
FvH4_7g16960	39.504	-2.03794	0.50511	-4.03465	5.46849e-05	0.00105403
FvH4_1g27952	7.01055	2.66712	0.661191	4.03381	5.48786e-05	0.00105717
FvH4_6g16870	140.243	-1.82889	0.453554	-4.03236	5.52206e-05	0.00106315
FvH4_7g18920	53.6686	-1.85104	0.459096	-4.03192	5.53234e-05	0.00106453
FvH4_4g35030	32.8572	1.76948	0.438908	4.03156	5.54073e-05	0.00106554
FvH4_3g28523	53.5258	-2.18914	0.543383	-4.02873	5.60795e-05	0.00107725
FvH4_7g32860	648.469	1.95844	0.48611	4.02881	5.60607e-05	0.00107725
FvH4_5g06600	449.24	1.73524	0.430739	4.02851	5.61313e-05	0.0010774
FvH4_7g20610	96.0418	-2.01578	0.50039	-4.02843	5.61508e-05	0.0010774
FvH4_3g26742	246.246	1.55851	0.387071	4.02642	5.66336e-05	0.00108605
FvH4_7g30550	2317.68	-1.62759	0.40436	-4.0251	5.69514e-05	0.00109153
FvH4_7g06300	1713.2	1.5762	0.391616	4.02486	5.70083e-05	0.001092
FvH4_3g07300	280.39	1.82156	0.452612	4.02455	5.70839e-05	0.00109283
FvH4_3g00830	88.9098	-1.815	0.450997	-4.02441	5.71185e-05	0.00109288
FvH4_2g12620	518.949	-2.13553	0.530733	-4.02374	5.72814e-05	0.00109538
FvH4_6g19700	567.602	1.59569	0.396584	4.02357	5.73219e-05	0.00109554
FvH4_1g12731	15.7981	2.10362	0.522862	4.02328	5.73932e-05	0.00109628
FvH4_6g32551	110.115	-1.94899	0.484564	-4.02214	5.76713e-05	0.00110097
FvH4_1g07450	87.0351	1.5323	0.38098	4.02201	5.77044e-05	0.00110099
FvH4_7g11061	292.273	-1.97053	0.489964	-4.02178	5.77591e-05	0.00110141
FvH4_3g20030	25185	1.83874	0.457231	4.02146	5.78384e-05	0.0011023
FvH4_5g27999	11.0113	2.38324	0.592907	4.01958	5.83008e-05	0.00111049
FvH4_6g28320	12.7511	2.32397	0.578225	4.01914	5.84121e-05	0.00111199
FvH4_4g31760	947.68	1.61284	0.401324	4.01879	5.84978e-05	0.001113
FvH4_2g10850	98.3996	-1.73662	0.432182	-4.01825	5.86312e-05	0.00111491
FvH4_2g25600	5333.42	1.46343	0.36423	4.01788	5.8724e-05	0.0011156
FvH4_5g15460	139.493	-1.87249	0.466043	-4.01784	5.87329e-05	0.0011156
FvH4_1g05630	1137.72	-1.71698	0.42736	-4.01765	5.87811e-05	0.00111589
FvH4_1g04800	38.1146	-2.09484	0.521722	-4.01523	5.93868e-05	0.00112676
FvH4_3g28710	970.586	-1.90124	0.473642	-4.01408	5.96773e-05	0.00113138
FvH4_7g19790	2160.43	1.51569	0.377601	4.01401	5.9697e-05	0.00113138
FvH4_2g17640	88.2188	-1.65755	0.41302	-4.01323	5.98927e-05	0.00113379
FvH4_6g23490	14.7055	2.33563	0.581963	4.01336	5.98602e-05	0.00113379
FvH4_6g44244	129.137	1.65225	0.411714	4.01311	5.99242e-05	0.00113379
FvH4_1g04040	342.418	-1.7574	0.437945	-4.01284	5.99915e-05	0.00113443
FvH4_3g35950	25.0341	-1.8514	0.461787	-4.0092	6.09257e-05	0.00115145
FvH4_6g15510	135.175	-1.662	0.414754	-4.00719	6.14443e-05	0.00116061
FvH4_2g12510	220.7	-1.43482	0.358143	-4.00626	6.16865e-05	0.00116453
FvH4_3g16240	346.424	-1.682	0.419894	-4.00577	6.18155e-05	0.00116632
FvH4_5g16970	43.9677	1.88105	0.469836	4.00362	6.23807e-05	0.00117633
FvH4_2g03550	1414.52	-2.08933	0.521911	-4.00323	6.24827e-05	0.0011776
FvH4_2g10131	7159.86	1.50926	0.37704	4.00292	6.25644e-05	0.00117849
FvH4_2g38210	80.1073	-1.77791	0.444325	-4.00136	6.29782e-05	0.00118562
FvH4_1g01610	60.8235	-1.80997	0.452499	-3.99995	6.33555e-05	0.00119122
FvH4_2g39500	5669.33	1.77426	0.443581	3.99986	6.33809e-05	0.00119122
FvH4_3g41150	94.9133	-1.72495	0.431231	-4.00006	6.33251e-05	0.00119122
FvH4_6g28860	61.2033	-1.86752	0.467057	-3.99847	6.3752e-05	0.00119754
FvH4_2g40480	228.306	1.75324	0.438692	3.99653	6.42789e-05	0.00120619
FvH4_6g50200	8.2139	-2.52083	0.630757	-3.99651	6.42838e-05	0.00120619
FvH4_2g04120	171.62	1.89814	0.47503	3.99584	6.44646e-05	0.00120892
FvH4_6g02820	197.024	-1.71213	0.428563	-3.99505	6.46802e-05	0.00121229
FvH4_2g27370	121.914	-1.72566	0.431981	-3.99475	6.47623e-05	0.00121316
FvH4_4g34920	281.649	-1.75663	0.439983	-3.99249	6.5382e-05	0.00122409
FvH4_6g26810	66.9491	-1.90351	0.476851	-3.99184	6.55622e-05	0.00122679
FvH4_6g08130	35.9032	-2.21688	0.555576	-3.99024	6.60072e-05	0.00123444
FvH4_5g21090	310.565	-1.61651	0.405134	-3.99008	6.60519e-05	0.00123459
FvH4_6g01380	2490.8	-2.15294	0.539606	-3.98985	6.61162e-05	0.00123512
FvH4_5g12840	379.666	-2.07564	0.520253	-3.98967	6.61648e-05	0.00123534
FvH4_2g01680	19.4313	-2.11356	0.529826	-3.98916	6.63082e-05	0.00123734
FvH4_4g31660	170.542	-1.54184	0.386619	-3.98802	6.66268e-05	0.0012426
FvH4_2g39790	1216.63	-1.88105	0.471704	-3.98778	6.66942e-05	0.00124318
FvH4_6g53720	47.3615	-1.8391	0.461237	-3.98733	6.68204e-05	0.00124485
FvH4_2g09030	2482.04	-1.78119	0.446833	-3.98625	6.71247e-05	0.00124983
FvH4_5g00290	836.089	1.6785	0.421149	3.98553	6.73301e-05	0.00125297
FvH4_7g30860	6096.36	1.45087	0.364082	3.98502	6.7475e-05	0.00125498
FvH4_4g10190	3437.31	-1.66898	0.418867	-3.98451	6.76202e-05	0.00125699
FvH4_5g39680	137.863	-1.96419	0.492986	-3.98427	6.76876e-05	0.00125722
FvH4_6g09200	21.5269	-1.98613	0.4985	-3.9842	6.77067e-05	0.00125722
FvH4_1g20090	804.19	1.59412	0.400383	3.98148	6.84864e-05	0.001271
FvH4_5g02090	273.574	1.59215	0.399974	3.98063	6.87336e-05	0.00127489
FvH4_6g47260	8449.76	1.85743	0.466635	3.98048	6.87761e-05	0.00127499
FvH4_3g40300	14.6138	-2.0526	0.515685	-3.98032	6.88214e-05	0.00127513
FvH4_2g25390	824.93	1.68294	0.423022	3.97838	6.93865e-05	0.0012849
FvH4_3g29660	108.556	-1.65681	0.416587	-3.9771	6.97606e-05	0.00129112
FvH4_5g18760	41.7866	-1.85947	0.4677	-3.97578	7.01489e-05	0.0012976
FvH4_5g32101	837.442	-1.78955	0.450283	-3.97427	7.05944e-05	0.00130513
FvH4_2g08090	36.7782	-1.88079	0.473262	-3.9741	7.06456e-05	0.00130537
FvH4_2g16800	15.8959	-2.19322	0.552126	-3.97231	7.11775e-05	0.00131448
FvH4_4g27420	3739.91	-1.67995	0.422969	-3.97181	7.13289e-05	0.00131656
FvH4_5g33841	191.587	1.56483	0.394115	3.97048	7.17274e-05	0.0013232
FvH4_4g32460	47.5887	1.744	0.439296	3.96998	7.18772e-05	0.00132524
FvH4_3g15280	47.1259	-1.76935	0.445745	-3.96942	7.20488e-05	0.00132698
FvH4_5g07260	496.934	-1.74326	0.439173	-3.96941	7.20497e-05	0.00132698
FvH4_5g13400	70.0363	-1.73657	0.437562	-3.96873	7.22553e-05	0.00133005
FvH4_3g11100	85.6577	-1.90401	0.479967	-3.96696	7.27942e-05	0.00133924
FvH4_2g37560	353.426	1.43797	0.362513	3.96666	7.28864e-05	0.00134021
FvH4_1g11330	25.8403	-2.01568	0.508229	-3.96608	7.30649e-05	0.00134277
FvH4_4g24050	26.8516	3.00609	0.758125	3.96516	7.33464e-05	0.00134721
FvH4_1g08270	2939.4	-1.78495	0.450314	-3.9638	7.37674e-05	0.0013522
FvH4_3g29310	72.2756	-2.86543	0.722906	-3.96376	7.37773e-05	0.0013522
FvH4_6g52110	159.121	-1.95531	0.49327	-3.96396	7.37156e-05	0.0013522
FvH4_7g10640	44.0507	-1.86387	0.470203	-3.96396	7.37176e-05	0.0013522
FvH4_3g37870	838.536	-1.67045	0.421478	-3.96331	7.3919e-05	0.00135407
FvH4_4g34970	184.174	-1.70615	0.43053	-3.96291	7.40416e-05	0.001355
FvH4_6g32850	122.941	-1.65924	0.418696	-3.96288	7.405e-05	0.001355
FvH4_4g15260	22736.2	-1.70635	0.430611	-3.96261	7.41334e-05	0.0013558
FvH4_7g25840	480.92	-1.77626	0.448327	-3.96198	7.43302e-05	0.00135867
FvH4_5g27170	755.599	-1.69963	0.429033	-3.96154	7.44664e-05	0.00136042
FvH4_1g20820	132.769	-1.7842	0.450474	-3.96072	7.47251e-05	0.00136442
FvH4_4g19080	516.959	1.4526	0.36682	3.95998	7.4957e-05	0.00136792
FvH4_4g11710	28.7742	-3.10297	0.78371	-3.95933	7.51591e-05	0.00137087
FvH4_1g26630	9.13408	-2.34141	0.591406	-3.95905	7.52482e-05	0.00137175
FvH4_4g35581	24.5125	-2.04618	0.516897	-3.95858	7.53954e-05	0.0013737
FvH4_6g44990	1201.56	-1.8274	0.461655	-3.95836	7.54677e-05	0.00137428
FvH4_7g15490	108.874	1.63074	0.411988	3.95822	7.5511e-05	0.00137433
FvH4_4g37080	127.618	1.75713	0.444052	3.95704	7.58838e-05	0.00138038
FvH4_3g03042	18.6583	-1.93893	0.490093	-3.95625	7.61349e-05	0.0013842
FvH4_4g27620	80.7072	-1.57036	0.396947	-3.95611	7.61803e-05	0.00138429
FvH4_3g16190	164.134	-1.6031	0.405537	-3.95302	7.71702e-05	0.00140153
FvH4_2g11460	183.203	-1.5802	0.399796	-3.95251	7.73348e-05	0.00140301
FvH4_5g30890	161.343	-1.80358	0.456312	-3.95252	7.7332e-05	0.00140301
FvH4_6g17500	272.225	-2.11563	0.535627	-3.94981	7.82122e-05	0.00141818
FvH4_7g27212	15.4514	-2.06963	0.524079	-3.94909	7.84497e-05	0.00142164
FvH4_7g28550	682.544	1.6014	0.405523	3.94897	7.8487e-05	0.00142164
FvH4_4g17501	12.7926	-2.2017	0.557741	-3.94753	7.89622e-05	0.00142948
FvH4_4g36410	59.8642	1.84465	0.467315	3.94734	7.90254e-05	0.00142987
FvH4_6g47160	62.4279	-2.05737	0.521485	-3.94521	7.97297e-05	0.00144184
FvH4_6g05980	34.6037	-1.88566	0.47814	-3.94375	8.02182e-05	0.00144991
FvH4_3g06830	156.427	1.56722	0.397441	3.94329	8.03729e-05	0.00145193
FvH4_4g10830	19.0337	-1.98166	0.502602	-3.94281	8.05325e-05	0.00145404
FvH4_1g12241	88.2673	-1.93284	0.490241	-3.94262	8.05947e-05	0.00145439
FvH4_3g01050	975.764	-1.85622	0.470832	-3.94242	8.06642e-05	0.00145487
FvH4_5g04580	282.771	1.72033	0.436455	3.9416	8.09383e-05	0.00145904
FvH4_4g21380	3222.22	1.91341	0.485464	3.94139	8.10093e-05	0.00145954
FvH4_1g28031	10.4377	2.24946	0.570858	3.94049	8.1315e-05	0.00146427
FvH4_3g15380	6797.32	-1.68179	0.426811	-3.94035	8.13623e-05	0.00146435
FvH4_5g01210	14.2267	-2.07985	0.527885	-3.93997	8.14921e-05	0.00146591
FvH4_2g22170	214.463	1.63507	0.415141	3.93859	8.19622e-05	0.00147358
FvH4_7g16910	480.972	-1.81991	0.462097	-3.93838	8.20329e-05	0.00147407
FvH4_1g15920	67.3974	-2.00198	0.508386	-3.93791	8.21959e-05	0.00147622
FvH4_7g10070	6.86147	-2.53377	0.643677	-3.9364	8.27124e-05	0.00148471
FvH4_2g35620	185.061	-1.71688	0.436314	-3.93497	8.32059e-05	0.00149218
FvH4_6g21510	100.781	-1.72405	0.438139	-3.93494	8.32161e-05	0.00149218
FvH4_3g38710	25.6782	-2.03836	0.51807	-3.93452	8.33623e-05	0.00149401
FvH4_1g13670	24.4597	-1.97635	0.502463	-3.93332	8.37817e-05	0.00150073
FvH4_1g10740	153.799	-2.06817	0.526304	-3.92962	8.50807e-05	0.0015232
FvH4_5g10560	31.6661	-1.95874	0.498684	-3.92783	8.57172e-05	0.00153379
FvH4_4g36370	405.509	1.81882	0.463096	3.92751	8.583e-05	0.00153446
FvH4_6g39020	118.685	1.53677	0.391287	3.92747	8.58453e-05	0.00153446
FvH4_6g53001	6.64622	2.58757	0.658995	3.92654	8.61756e-05	0.00153956
FvH4_3g43340	48.76	-1.95648	0.498305	-3.92626	8.62759e-05	0.00154013
FvH4_4g00550	390.572	-1.64115	0.417999	-3.9262	8.62982e-05	0.00154013
FvH4_4g06510	373.172	-2.00399	0.510558	-3.92509	8.66964e-05	0.0015458
FvH4_7g18970	8.96171	2.33055	0.593761	3.92506	8.67073e-05	0.0015458
FvH4_5g22700	8.78461	-2.30376	0.586981	-3.92477	8.68136e-05	0.00154688
FvH4_5g20491	44.7279	1.82466	0.464944	3.92448	8.69179e-05	0.00154793
FvH4_2g37090	43.522	-2.08185	0.531019	-3.92047	8.83751e-05	0.00157306
FvH4_7g30023	2197.68	1.57515	0.401793	3.9203	8.84394e-05	0.00157338
FvH4_2g34520	45.9501	-3.3571	0.856543	-3.91936	8.87858e-05	0.00157871
FvH4_4g11910	35.3808	-2.15313	0.549413	-3.91897	8.89284e-05	0.00157959
FvH4_4g35780	566.246	1.63072	0.416102	3.91903	8.89055e-05	0.00157959
FvH4_1g29830	10.409	2.26595	0.578368	3.91783	8.93485e-05	0.00158623
FvH4_6g06480	109.234	-2.01294	0.513861	-3.91728	8.95521e-05	0.00158901
FvH4_5g36400	23.3056	-2.22625	0.568429	-3.91649	8.98463e-05	0.0015934
FvH4_3g19150	838.397	-1.63586	0.41792	-3.9143	9.06686e-05	0.00160714
FvH4_4g11720	7.95408	-2.65854	0.679425	-3.91292	9.11862e-05	0.00161548
FvH4_4g27661	230.245	-1.68304	0.430188	-3.91234	9.14077e-05	0.00161855
FvH4_2g14760	60.1204	-1.61712	0.413379	-3.91194	9.15577e-05	0.00161938
FvH4_2g23170	125.026	-1.89406	0.484187	-3.91184	9.15973e-05	0.00161938
FvH4_5g21490	313.778	-1.60276	0.409708	-3.91195	9.15528e-05	0.00161938
FvH4_7g18510	1134.21	1.37276	0.351174	3.90906	9.26571e-05	0.00163726
FvH4_3g00750	1919.3	1.49743	0.383104	3.90868	9.28015e-05	0.00163896
FvH4_5g14970	628.981	-1.68249	0.430493	-3.90828	9.29543e-05	0.00164081
FvH4_6g10640	175.404	-2.01713	0.516133	-3.90815	9.30039e-05	0.00164083
FvH4_2g24930	18.2994	-1.85199	0.473963	-3.90746	9.3271e-05	0.00164388
FvH4_4g36460	241.355	-1.92574	0.492838	-3.90745	9.32748e-05	0.00164388
FvH4_6g24260	8.79642	-2.44777	0.626457	-3.90733	9.33222e-05	0.00164388
FvH4_5g30900	977.154	1.83267	0.469072	3.907	9.34475e-05	0.00164524
FvH4_3g03960	1630.17	1.59788	0.409003	3.90677	9.35387e-05	0.00164599
FvH4_6g06490	38.4804	-1.81533	0.46472	-3.90629	9.37248e-05	0.00164841
FvH4_7g18841	7.04861	2.65648	0.680364	3.9045	9.44209e-05	0.0016598
FvH4_1g07760	48.667	1.81778	0.465668	3.90359	9.47751e-05	0.00166516
FvH4_6g31290	276.047	-1.54378	0.395542	-3.90294	9.50321e-05	0.00166881
FvH4_6g34110	6.58049	2.57616	0.660105	3.90265	9.51458e-05	0.00166994
FvH4_7g27540	214.209	-1.95315	0.500522	-3.90223	9.53103e-05	0.00167197
FvH4_7g16150	481.673	-1.5015	0.384804	-3.90198	9.54081e-05	0.00167282
FvH4_3g14440	17.2091	-2.12367	0.544391	-3.901	9.57959e-05	0.00167875
FvH4_7g24620	108.785	-1.74437	0.44718	-3.90083	9.58646e-05	0.00167909
FvH4_5g25310	177.3	1.57327	0.403346	3.90056	9.59714e-05	0.00168009
FvH4_4g35720	12.0849	2.32618	0.596439	3.90012	9.61439e-05	0.00168181
FvH4_6g40560	9768.07	1.40242	0.359588	3.90006	9.61687e-05	0.00168181
FvH4_2g19680	1150.88	-2.00017	0.512943	-3.8994	9.64315e-05	0.00168554
FvH4_1g02500	820.887	-1.62531	0.416833	-3.89918	9.65191e-05	0.0016862
FvH4_1g09900	55.7538	-1.58055	0.40547	-3.89806	9.69665e-05	0.00169281
FvH4_7g06010	121.436	1.47757	0.379061	3.89798	9.69969e-05	0.00169281
FvH4_6g31360	102.981	1.60041	0.410889	3.89499	9.82028e-05	0.00171298
FvH4_3g15980	30.6586	-1.79324	0.460482	-3.89427	9.84961e-05	0.00171721
FvH4_5g14350	25.4116	-1.88131	0.483477	-3.89121	9.97442e-05	0.00173719
FvH4_7g25601	73.6646	-1.8137	0.466099	-3.89124	9.97324e-05	0.00173719
FvH4_2g20930	45.4388	3.24459	0.834225	3.88935	0.000100512	0.00174967
FvH4_5g18900	8.3552	2.38991	0.614582	3.88868	0.000100792	0.00175274
FvH4_6g52050	479.3	-1.64308	0.422523	-3.88873	0.000100769	0.00175274
FvH4_2g14090	448.068	-1.6413	0.422134	-3.88811	0.00010103	0.00175598
FvH4_5g09680	54.2774	-1.66892	0.429284	-3.88768	0.000101209	0.00175818
FvH4_4g27110	1042.74	-1.58717	0.408336	-3.88692	0.000101525	0.00176278
FvH4_1g09250	2251.52	-1.89337	0.487151	-3.88661	0.000101653	0.0017641
FvH4_1g24170	186.982	1.51161	0.389007	3.88583	0.000101981	0.00176888
FvH4_2g01060	1386.22	-1.68346	0.433263	-3.88554	0.000102102	0.0017698
FvH4_2g22520	7320	-1.50906	0.388399	-3.88533	0.00010219	0.0017698
FvH4_3g29670	244.361	1.61118	0.414674	3.88541	0.000102157	0.0017698
FvH4_4g25640	151.107	-1.75889	0.452774	-3.8847	0.000102458	0.00177354
FvH4_3g02630	311.799	-1.711	0.440635	-3.88303	0.000103164	0.00178485
FvH4_2g09080	43.6658	-2.09526	0.53975	-3.88192	0.000103636	0.00179211
FvH4_5g19760	17.6573	2.26511	0.583638	3.88102	0.000104018	0.00179778
FvH4_5g17830	370.289	-1.97607	0.509362	-3.87949	0.000104674	0.00180821
FvH4_2g27140	10.8127	-2.25336	0.580937	-3.87883	0.00010496	0.00181222
FvH4_4g32130	211.848	1.5394	0.397024	3.87734	0.000105603	0.0018224
FvH4_3g02020	41.4524	-1.82873	0.471694	-3.87695	0.000105774	0.00182442
FvH4_3g01290	830.386	1.40139	0.36165	3.87498	0.000106631	0.00183828
FvH4_5g00870	207.837	-1.43067	0.369221	-3.87485	0.000106691	0.00183838
FvH4_3g20600	16031.1	-1.69352	0.437076	-3.87465	0.000106778	0.00183895
FvH4_1g19340	1132.88	1.52356	0.393333	3.87347	0.000107295	0.00184691
FvH4_3g25150	8.80604	2.59963	0.671607	3.87076	0.000108496	0.00186664
FvH4_7g24410	499.997	-1.59045	0.411284	-3.86703	0.00011017	0.00189447
FvH4_6g13561	17.0331	1.97872	0.511729	3.86673	0.000110303	0.00189581
FvH4_4g06671	1046.18	-1.71827	0.444533	-3.86533	0.000110939	0.00190481
FvH4_5g04790	120.126	-1.58508	0.410076	-3.86534	0.000110936	0.00190481
FvH4_6g11740	189.178	-2.91618	0.75447	-3.8652	0.000110999	0.00190487
FvH4_7g18470	76.8974	1.69954	0.439758	3.86471	0.00011122	0.00190771
FvH4_4g12350	933.084	-2.10737	0.545461	-3.86347	0.000111786	0.0019157
FvH4_4g21321	25.6222	-1.73197	0.448297	-3.86345	0.000111799	0.0019157
FvH4_4g00070	142.108	-1.94971	0.504714	-3.863	0.000112005	0.00191826
FvH4_6g16090	79.0087	-1.5581	0.403354	-3.86287	0.000112065	0.00191832
FvH4_5g29290	202.851	1.48872	0.385581	3.86097	0.000112938	0.00193229
FvH4_1g25430	544.762	-1.82611	0.472999	-3.86071	0.000113056	0.00193334
FvH4_6g32740	498.944	1.56363	0.405056	3.86027	0.00011326	0.00193584
FvH4_5g16740	98.7137	-1.81131	0.469295	-3.85964	0.000113553	0.00193989
FvH4_3g13431	24.2111	-1.91136	0.495513	-3.85733	0.000114632	0.00195733
FvH4_1g04190	93.683	-1.54771	0.401362	-3.85616	0.000115184	0.00196577
FvH4_6g26180	845.049	-1.55451	0.403187	-3.85555	0.00011547	0.00196966
FvH4_3g36954	3795.62	1.47382	0.382425	3.85388	0.00011626	0.00198171
FvH4_5g27180	175.646	-2.03213	0.527304	-3.85381	0.000116293	0.00198171
FvH4_1g12461	175.096	1.73158	0.449516	3.85209	0.000117113	0.00199459
FvH4_7g28170	10.4312	-2.28117	0.592207	-3.85198	0.000117166	0.00199459
FvH4_5g24240	65.7699	-2.7858	0.723333	-3.85133	0.000117477	0.00199888
FvH4_6g22120	46.539	-1.91052	0.496116	-3.85095	0.000117663	0.00200103
FvH4_5g01810	218.658	-1.71564	0.44574	-3.84897	0.000118614	0.00201621
[truncated: 31,980 more rows]

## Sheet: STable5
Table S5. RNA-seq analysis of differentially expressed genes (DEGs) after salt stress.
GeneID	Base_mean	log2(FC)	StdErr	Wald-Stats	P-value	P-adj
FvH4_3g17480	14525.7	7.46398	0.353771	21.0984	8.23263e-99	2.79605e-94
FvH4_2g25280	1592.16	7.3332	0.398284	18.412	1.05269e-75	1.78762e-71
FvH4_6g16950	39726.5	6.59629	0.39747	16.5957	7.48774e-62	8.47687e-58
FvH4_1g05100	7172.1	5.36726	0.334974	16.0229	8.84066e-58	7.50638e-54
FvH4_3g26010	10021.1	6.20088	0.390174	15.8926	7.13153e-57	4.84416e-53
FvH4_6g47620	842.832	8.68915	0.547363	15.8746	9.5082e-57	5.38211e-53
FvH4_2g16190	2698.35	5.75637	0.372489	15.4538	7.11056e-54	3.44994e-50
FvH4_7g26740	708.425	-5.58895	0.362099	-15.4349	9.53881e-54	4.04958e-50
FvH4_4g29250	516.283	-6.37573	0.419847	-15.1858	4.39019e-52	1.65671e-48
FvH4_6g22840	848.122	5.56961	0.371345	14.9985	7.51403e-51	2.55199e-47
FvH4_7g07900	5568.03	5.17316	0.350056	14.7781	2.0281e-49	6.26186e-46
FvH4_4g25390	3222.01	5.75852	0.391068	14.7251	4.44774e-49	1.25882e-45
FvH4_5g03620	535.585	-6.05948	0.426125	-14.22	6.89011e-46	1.80007e-42
FvH4_5g16260	480.202	5.49354	0.38875	14.1313	2.43614e-45	5.9099e-42
FvH4_3g11090	790.288	6.15802	0.449165	13.7099	8.85354e-43	2.00462e-39
FvH4_5g01600	672.082	-6.3011	0.464146	-13.5757	5.58277e-42	1.18505e-38
FvH4_6g43220	603.075	4.86184	0.363782	13.3647	9.72247e-41	1.94238e-37
FvH4_4g28390	991.853	-4.82867	0.362812	-13.309	2.05204e-40	3.87185e-37
FvH4_4g10610	29873.1	5.41156	0.407179	13.2904	2.63283e-40	4.70625e-37
FvH4_5g12380	828.595	4.41236	0.335924	13.135	2.0756e-39	3.52468e-36
FvH4_4g02850	6327.97	4.90196	0.376352	13.0249	8.82602e-39	1.42742e-35
FvH4_6g11740	201.584	-6.01509	0.462902	-12.9943	1.3179e-38	2.03454e-35
FvH4_2g07860	757.742	-4.83301	0.376224	-12.8461	9.04948e-38	1.28995e-34
FvH4_4g19040	1670.88	4.44481	0.346021	12.8455	9.11542e-38	1.28995e-34
FvH4_1g08454	1287.66	4.98756	0.39145	12.7412	3.48889e-37	4.73973e-34
FvH4_3g44360	6144.68	4.71991	0.376265	12.5441	4.28199e-36	5.59343e-33
FvH4_4g28380	4408.32	-4.49669	0.35889	-12.5294	5.15343e-36	6.48244e-33
FvH4_3g10940	325.938	5.62015	0.448987	12.5174	5.99653e-36	7.27358e-33
FvH4_7g18050	177.33	-5.89791	0.473154	-12.4651	1.15742e-35	1.3555e-32
FvH4_7g31470	1190	4.71307	0.383701	12.2832	1.11513e-34	1.26244e-31
FvH4_4g20730	465.504	5.07354	0.414373	12.2439	1.81167e-34	1.9228e-31
FvH4_6g15790	162.66	-5.9739	0.487866	-12.245	1.78776e-34	1.9228e-31
FvH4_2g16450	474.276	4.36351	0.356548	12.2382	1.94292e-34	1.99962e-31
FvH4_6g37530	446.454	-4.37897	0.358053	-12.23	2.15014e-34	2.1478e-31
FvH4_3g07630	357.243	-5.05	0.413528	-12.212	2.68199e-34	2.60252e-31
FvH4_4g28021	207.327	6.90655	0.566236	12.1973	3.21264e-34	3.03086e-31
FvH4_7g15780	1038.23	4.44331	0.368931	12.0438	2.09223e-33	1.92049e-30
FvH4_1g18170	3488.59	4.24819	0.353044	12.033	2.3828e-33	2.12966e-30
FvH4_2g12590	197.222	5.39966	0.448957	12.0271	2.55928e-33	2.17302e-30
FvH4_2g20400	237.914	6.39138	0.531401	12.0274	2.55037e-33	2.17302e-30
FvH4_6g18830	1086.59	-4.69232	0.391032	-11.9998	3.55975e-33	2.94878e-30
FvH4_4g12140	1043.94	-6.00848	0.50144	-11.9824	4.39206e-33	3.55161e-30
FvH4_5g01581	225.697	-5.34329	0.446035	-11.9795	4.54863e-33	3.59268e-30
FvH4_4g15150	1733.83	4.22318	0.353986	11.9304	8.21928e-33	6.34435e-30
FvH4_3g10941	661.011	5.12824	0.430276	11.9185	9.48006e-33	7.15492e-30
FvH4_7g28454	1351	-4.15521	0.350418	-11.8579	1.95863e-32	1.44611e-29
FvH4_1g00421	1351.24	4.50871	0.380353	11.854	2.05141e-32	1.48238e-29
FvH4_7g16010	255.59	-6.01976	0.509573	-11.8133	3.33067e-32	2.35666e-29
FvH4_6g39845	845.78	3.9843	0.34068	11.6951	1.34969e-31	9.35498e-29
FvH4_3g43520	488.496	5.02869	0.430347	11.6852	1.51715e-31	1.03054e-28
FvH4_3g00370	384.343	-4.48364	0.386342	-11.6054	3.86962e-31	2.57694e-28
FvH4_7g13020	147.582	-5.16824	0.446486	-11.5754	5.49401e-31	3.58833e-28
FvH4_5g38140	155.853	5.54189	0.481278	11.515	1.10917e-30	7.10769e-28
FvH4_7g31480	156.632	5.6902	0.495891	11.4747	1.76792e-30	1.11192e-27
FvH4_4g14940	142.153	-4.84769	0.425252	-11.3996	4.20161e-30	2.59453e-27
FvH4_2g33770	3575.96	-4.68211	0.411124	-11.3885	4.76901e-30	2.89232e-27
FvH4_5g36970	5903.18	3.59366	0.31683	11.3425	8.07579e-30	4.81189e-27
FvH4_4g10600	990.822	3.67592	0.326392	11.2623	2.01514e-29	1.18e-26
FvH4_6g21670	31224.4	4.92642	0.437793	11.2529	2.24194e-29	1.29056e-26
FvH4_4g18731	206.256	-6.40059	0.571276	-11.204	3.89634e-29	2.20552e-26
FvH4_3g20700	1330.63	3.99336	0.356587	11.1988	4.13067e-29	2.29983e-26
FvH4_4g29240	152.567	-4.8307	0.431519	-11.1946	4.33153e-29	2.37277e-26
FvH4_7g19650	530.017	-4.37156	0.390845	-11.1849	4.83544e-29	2.60677e-26
FvH4_4g02870	1058.94	5.20931	0.470768	11.0655	1.84331e-28	9.78193e-26
FvH4_1g06560	103.84	-5.93291	0.53668	-11.0548	2.07703e-28	1.08526e-25
FvH4_6g07490	149.027	-5.67821	0.514137	-11.0442	2.3393e-28	1.20378e-25
FvH4_6g39870	455.305	4.19467	0.382959	10.9533	6.40625e-28	3.2474e-25
FvH4_4g26370	321.552	4.5716	0.417839	10.941	7.3348e-28	3.66341e-25
FvH4_4g19370	1177.85	-3.86414	0.353297	-10.9374	7.63675e-28	3.75894e-25
FvH4_1g05530	467.536	4.60535	0.42226	10.9064	1.07382e-27	5.21002e-25
FvH4_6g00660	380.193	-4.49205	0.411948	-10.9044	1.098e-27	5.25232e-25
FvH4_4g08200	750.898	3.9435	0.361839	10.8985	1.17174e-27	5.5272e-25
FvH4_4g10641	101.188	-6.02374	0.553362	-10.8857	1.34843e-27	6.27353e-25
FvH4_6g00880	671.237	4.25369	0.39081	10.8843	1.36948e-27	6.28534e-25
FvH4_7g33840	1487.98	3.9356	0.362218	10.8653	1.68686e-27	7.63879e-25
FvH4_2g07421	130.973	5.09744	0.469526	10.8566	1.85593e-27	8.29382e-25
FvH4_3g23150	323.876	4.72904	0.435717	10.8535	1.92017e-27	8.46944e-25
FvH4_5g26430	228.278	4.36481	0.402683	10.8393	2.24136e-27	9.7594e-25
FvH4_5g01641	346.36	-4.31925	0.399252	-10.8184	2.81721e-27	1.21115e-24
FvH4_5g03980	110.193	-4.58893	0.425509	-10.7846	4.07178e-27	1.72862e-24
FvH4_2g20060	335.289	4.13771	0.384566	10.7594	5.35154e-27	2.24388e-24
FvH4_4g19120	739.898	3.71526	0.346157	10.7329	7.1349e-27	2.91955e-24
FvH4_6g14670	260.355	3.96814	0.369712	10.7331	7.11949e-27	2.91955e-24
FvH4_6g11750	105.444	-4.81422	0.448978	-10.7226	7.97206e-27	3.22327e-24
FvH4_1g20572	281.089	4.2651	0.399009	10.6892	1.14311e-26	4.56745e-24
FvH4_1g26080	431.877	-4.45229	0.418245	-10.6452	1.8364e-26	7.25229e-24
FvH4_6g54400	82.7471	-5.64054	0.536896	-10.5058	8.12152e-26	3.17047e-23
FvH4_6g44109	765.12	4.60139	0.438313	10.498	8.8274e-26	3.40687e-23
FvH4_5g36170	573.764	4.09873	0.390601	10.4934	9.26471e-26	3.53548e-23
FvH4_3g44351	172.924	4.81859	0.459599	10.4844	1.01941e-25	3.84691e-23
FvH4_5g37610	160.234	5.21868	0.499242	10.4532	1.41659e-25	5.287e-23
FvH4_1g02620	2204.6	3.94739	0.377702	10.451	1.44917e-25	5.3498e-23
FvH4_4g36550	724.42	-4.48869	0.430483	-10.4271	1.86489e-25	6.81047e-23
FvH4_7g11190	767.961	-4.09969	0.393611	-10.4156	2.10523e-25	7.60637e-23
FvH4_3g32680	148.112	-4.43698	0.427636	-10.3756	3.20201e-25	1.14474e-22
FvH4_6g27910	428.112	-4.07189	0.392499	-10.3743	3.24736e-25	1.14886e-22
FvH4_5g08020	6426.41	4.54254	0.438316	10.3636	3.62989e-25	1.27095e-22
FvH4_5g39741	843.107	3.55828	0.344518	10.3283	5.24926e-25	1.81919e-22
FvH4_3g10860	469.405	3.64353	0.353011	10.3213	5.64506e-25	1.9366e-22
FvH4_6g17020	778.554	3.66803	0.35572	10.3116	6.24842e-25	2.12215e-22
FvH4_2g39610	471.327	3.58683	0.348998	10.2775	8.90097e-25	2.99311e-22
FvH4_7g22650	102.731	5.80486	0.565009	10.2739	9.23627e-25	3.07541e-22
FvH4_2g17090	5657.09	3.45736	0.336851	10.2637	1.02649e-24	3.38471e-22
FvH4_5g19310	745.738	4.35115	0.424211	10.257	1.1002e-24	3.59289e-22
FvH4_3g29640	129.197	-4.34063	0.4237	-10.2446	1.25165e-24	4.04854e-22
FvH4_4g24640	211.358	4.21239	0.41176	10.2302	1.4523e-24	4.65325e-22
FvH4_4g33910	703.067	-3.77126	0.368698	-10.2286	1.47651e-24	4.6866e-22
FvH4_6g15810	65.7554	-5.53072	0.540795	-10.227	1.50078e-24	4.71953e-22
FvH4_1g12660	1072.2	3.50978	0.345825	10.149	3.34775e-24	1.04312e-21
FvH4_6g39810	696.352	-4.21944	0.415837	-10.1469	3.42185e-24	1.05651e-21
FvH4_6g53770	420.049	3.68651	0.365601	10.0834	6.53949e-24	2.00091e-21
FvH4_5g15510	366.266	-3.88497	0.385408	-10.0801	6.76375e-24	2.05105e-21
FvH4_3g06200	169.063	4.00756	0.397817	10.0739	7.20796e-24	2.16641e-21
FvH4_1g12290	110.705	6.02042	0.598205	10.0641	7.95826e-24	2.35372e-21
FvH4_3g34340	338.52	-3.68659	0.366315	-10.064	7.96977e-24	2.35372e-21
FvH4_4g18951	144.731	4.19031	0.417138	10.0454	9.62575e-24	2.81827e-21
FvH4_3g32960	211.501	4.10211	0.408512	10.0416	1.00033e-23	2.90379e-21
FvH4_2g31570	5320.76	3.4364	0.343165	10.0138	1.32495e-23	3.81349e-21
FvH4_5g03782	155.74	-3.95059	0.395485	-9.98923	1.69888e-23	4.84866e-21
FvH4_4g32600	264.82	-3.83018	0.385079	-9.94649	2.61235e-23	7.39359e-21
FvH4_5g13560	207.962	-3.91454	0.393828	-9.93973	2.79583e-23	7.8475e-21
FvH4_6g21640	1534.97	4.72321	0.475778	9.92734	3.16593e-23	8.81347e-21
FvH4_6g43720	161.736	-4.92262	0.495964	-9.92537	3.22917e-23	8.91645e-21
FvH4_6g12680	21270.3	4.5403	0.458205	9.90888	3.80897e-23	1.04326e-20
FvH4_4g27680	223.783	-3.70127	0.374057	-9.89496	4.37795e-23	1.18951e-20
FvH4_7g17380	317.373	-4.0967	0.415463	-9.86056	6.1702e-23	1.66316e-20
FvH4_6g15700	57.5012	-5.35281	0.544007	-9.8396	7.60152e-23	2.03284e-20
FvH4_4g19531	115.18	-4.16893	0.425888	-9.7888	1.25782e-22	3.33744e-20
FvH4_1g28430	230.3	4.30947	0.441543	9.76002	1.67115e-22	4.39979e-20
FvH4_2g13240	177.371	3.81873	0.392724	9.7237	2.38928e-22	6.24209e-20
FvH4_2g24940	122.902	-4.97414	0.513763	-9.68178	3.60377e-22	9.34312e-20
FvH4_5g38040	10762.5	3.61442	0.373746	9.67079	4.01258e-22	1.03242e-19
FvH4_2g20740	612.98	-3.3853	0.350447	-9.65997	4.46011e-22	1.13894e-19
FvH4_1g12560	123.763	-5.04161	0.524858	-9.60566	7.56739e-22	1.91799e-19
FvH4_4g19501	60.7765	-4.98458	0.519129	-9.60182	7.85437e-22	1.97599e-19
FvH4_6g11030	156.052	-4.43961	0.463502	-9.5784	9.85565e-22	2.46123e-19
FvH4_1g00340	148.404	4.66791	0.487505	9.5751	1.01756e-21	2.52259e-19
FvH4_3g21390	203.337	4.58748	0.479246	9.5723	1.04558e-21	2.57327e-19
FvH4_1g26490	367.646	3.33931	0.349087	9.56584	1.11294e-21	2.71933e-19
FvH4_5g38050	4400.65	3.24257	0.339076	9.56296	1.14438e-21	2.77618e-19
FvH4_3g02754	163.435	3.79357	0.396785	9.56076	1.16889e-21	2.81554e-19
FvH4_1g08570	60.3614	-4.60573	0.482011	-9.55525	1.23289e-21	2.92815e-19
FvH4_2g13110	11728.6	3.23902	0.338956	9.55588	1.22533e-21	2.92815e-19
FvH4_4g19540	439.215	-3.60217	0.378077	-9.52762	1.60938e-21	3.79578e-19
FvH4_6g38280	248.619	-3.60324	0.378544	-9.51869	1.75381e-21	4.10791e-19
FvH4_2g21640	402.862	-3.6567	0.385862	-9.4767	2.62443e-21	6.10505e-19
FvH4_2g17080	2782.98	3.08123	0.325186	9.47529	2.66033e-21	6.14645e-19
FvH4_4g32720	525.167	-3.51928	0.371753	-9.46672	2.88758e-21	6.62642e-19
FvH4_1g05220	177.674	-3.88554	0.411074	-9.45217	3.31873e-21	7.56469e-19
FvH4_3g29530	137.724	-3.81032	0.403496	-9.44325	3.61378e-21	8.18233e-19
FvH4_2g28831	51.7408	-5.19259	0.550361	-9.43488	3.91427e-21	8.80399e-19
FvH4_5g01690	78.3511	4.74394	0.503701	9.41818	4.58994e-21	1.02558e-18
FvH4_1g11390	1647.69	-3.42071	0.363763	-9.40368	5.26862e-21	1.16953e-18
FvH4_2g06140	652.999	-3.35853	0.357426	-9.39643	5.64443e-21	1.24482e-18
FvH4_2g34230	242.001	-3.30565	0.352401	-9.38037	6.57438e-21	1.44055e-18
FvH4_7g13280	208.04	-3.5889	0.383307	-9.36301	7.74962e-21	1.68718e-18
FvH4_3g05650	1011.78	-3.07737	0.329045	-9.35243	8.56584e-21	1.84128e-18
FvH4_5g13590	54.7387	-4.73377	0.506133	-9.35281	8.53468e-21	1.84128e-18
FvH4_2g00790	450.857	-3.74706	0.400881	-9.34706	9.01195e-21	1.92499e-18
FvH4_1g24380	1077.9	3.43785	0.368069	9.34024	9.61192e-21	2.04031e-18
FvH4_3g38410	130.39	-4.19301	0.449521	-9.32773	1.08168e-20	2.2818e-18
FvH4_3g03350	275.842	3.25376	0.348945	9.32458	1.11429e-20	2.33609e-18
FvH4_2g02912	994.36	-3.28299	0.352547	-9.31219	1.25224e-20	2.59329e-18
FvH4_4g34160	32439	-3.41537	0.366752	-9.31249	1.24871e-20	2.59329e-18
FvH4_1g16440	421.04	-3.19299	0.343693	-9.29025	1.53924e-20	3.16832e-18
FvH4_2g01660	229.563	3.36043	0.362927	9.25925	2.05881e-20	4.21225e-18
FvH4_4g19541	776.417	-3.2881	0.355206	-9.25688	2.10492e-20	4.28081e-18
FvH4_4g15440	111.6	-3.78907	0.410197	-9.2372	2.5304e-20	5.11547e-18
FvH4_1g15930	284.358	-3.82505	0.414479	-9.22858	2.7425e-20	5.51146e-18
FvH4_1g00670	437.525	-3.20078	0.34689	-9.22707	2.78125e-20	5.55645e-18
FvH4_6g39840	2478.19	4.01365	0.435383	9.21868	3.00779e-20	5.9739e-18
FvH4_3g01240	339.372	3.16486	0.343883	9.2033	3.47134e-20	6.78997e-18
FvH4_4g19872	345.426	-3.57608	0.388529	-9.20415	3.44379e-20	6.78997e-18
FvH4_4g31790	257.759	3.76299	0.408885	9.20307	3.47865e-20	6.78997e-18
FvH4_4g12300	106.16	-5.78114	0.628926	-9.19209	3.85276e-20	7.47722e-18
FvH4_4g19780	206.166	3.7772	0.411475	9.17965	4.32478e-20	8.34559e-18
FvH4_6g29800	2517.05	3.75973	0.410783	9.15259	5.55852e-20	1.06658e-17
FvH4_6g08370	275.348	-3.61332	0.395134	-9.14454	5.98843e-20	1.14261e-17
FvH4_7g02300	58.6741	-5.26674	0.576426	-9.13688	6.42812e-20	1.21966e-17
FvH4_3g41150	80.6942	-3.94817	0.432218	-9.13469	6.55955e-20	1.23768e-17
FvH4_5g37970	747.888	-3.46449	0.380065	-9.11552	7.82934e-20	1.46911e-17
FvH4_1g08780	100.043	-3.94569	0.433363	-9.10482	8.64113e-20	1.61252e-17
FvH4_5g27150	4782.26	-3.30952	0.363781	-9.09756	9.23817e-20	1.71451e-17
FvH4_2g02610	44.2309	-4.86094	0.535353	-9.07988	1.08699e-19	2.00639e-17
FvH4_5g14410	176.521	3.32442	0.366255	9.07679	1.11821e-19	2.05285e-17
FvH4_6g06300	432.727	-3.71452	0.410152	-9.05646	1.34756e-19	2.46061e-17
FvH4_6g23970	216.463	-3.68781	0.407516	-9.04948	1.43647e-19	2.60893e-17
FvH4_4g25700	179.332	-3.58515	0.396814	-9.03484	1.64244e-19	2.96713e-17
FvH4_7g24540	671.754	-3.21265	0.356951	-9.00025	2.25206e-19	4.04691e-17
FvH4_2g39230	85.791	-3.47735	0.386504	-8.99694	2.32095e-19	4.12704e-17
FvH4_7g17190	256.465	-3.61535	0.401841	-8.99697	2.32035e-19	4.12704e-17
FvH4_3g07420	557.571	-3.05694	0.339933	-8.99277	2.41079e-19	4.26446e-17
FvH4_7g22592	173.47	3.50961	0.391283	8.96949	2.97892e-19	5.24213e-17
FvH4_2g36950	4229.22	-3.92328	0.437525	-8.967	3.04696e-19	5.33423e-17
FvH4_6g03000	113.738	3.70441	0.413322	8.96254	3.17282e-19	5.52607e-17
FvH4_2g14370	260.403	-3.12222	0.348547	-8.95782	3.3117e-19	5.73854e-17
FvH4_5g39020	325.052	-3.25992	0.364045	-8.95471	3.40626e-19	5.87244e-17
FvH4_1g08390	292.478	3.02535	0.337928	8.95263	3.47117e-19	5.95412e-17
FvH4_2g19020	153.558	-3.36018	0.375476	-8.94912	3.58329e-19	6.11554e-17
FvH4_4g28410	207.226	-3.88636	0.434461	-8.94526	3.71072e-19	6.30136e-17
FvH4_2g40480	812.053	3.57993	0.401035	8.92672	4.38813e-19	7.41462e-17
FvH4_5g35590	422.442	3.94479	0.442019	8.92448	4.47785e-19	7.52878e-17
FvH4_5g01820	6823.82	4.03899	0.454021	8.89605	5.78696e-19	9.6819e-17
FvH4_4g23680	159.143	3.53182	0.397692	8.8808	6.63824e-19	1.10187e-16
FvH4_5g09520	407.067	3.91854	0.441248	8.88059	6.65089e-19	1.10187e-16
FvH4_4g02860	1059.87	3.60719	0.407033	8.86214	7.84934e-19	1.29411e-16
FvH4_4g32310	66.3542	4.39367	0.49594	8.85927	8.05378e-19	1.3214e-16
FvH4_3g42150	5018.23	-3.12381	0.353096	-8.84689	8.99882e-19	1.46936e-16
FvH4_2g13410	8412.99	-3.12077	0.352782	-8.84618	9.05655e-19	1.47171e-16
FvH4_2g00440	40.8944	-4.88763	0.553167	-8.83571	9.94603e-19	1.60856e-16
FvH4_6g06090	11641.3	2.98288	0.338642	8.80838	1.26971e-18	2.04375e-16
FvH4_4g27900	119.509	3.69114	0.419184	8.80554	1.30221e-18	2.08617e-16
FvH4_4g04030	1619.7	-2.95841	0.336523	-8.7911	1.48097e-18	2.36141e-16
FvH4_1g00520	1081.24	3.60602	0.410586	8.78262	1.59705e-18	2.53462e-16
FvH4_7g28455	934.985	-3.54967	0.404302	-8.77974	1.63846e-18	2.58824e-16
FvH4_7g28760	434.766	-3.21611	0.36774	-8.74559	2.2185e-18	3.48829e-16
FvH4_7g28450	1848.91	-3.07505	0.352701	-8.71858	2.81702e-18	4.40896e-16
FvH4_2g17140	215.038	-3.44116	0.395491	-8.70098	3.29023e-18	5.12597e-16
FvH4_2g09200	97.6364	-3.6483	0.419361	-8.69967	3.3286e-18	5.16206e-16
FvH4_3g21380	453.46	3.94639	0.454242	8.68785	3.69347e-18	5.70188e-16
FvH4_6g15920	135.582	-3.10505	0.358203	-8.66842	4.38154e-18	6.73349e-16
FvH4_5g15020	2667.03	3.27614	0.378111	8.6645	4.53503e-18	6.93798e-16
FvH4_4g23480	333.233	3.24674	0.375374	8.64934	5.17973e-18	7.88875e-16
FvH4_7g17280	163.198	-3.19443	0.369476	-8.64585	5.34073e-18	8.09764e-16
FvH4_2g24750	355.518	-3.55154	0.411073	-8.63968	5.63723e-18	8.47155e-16
FvH4_2g30510	534.096	3.16423	0.366234	8.63991	5.62583e-18	8.47155e-16
FvH4_6g29020	533.246	3.00583	0.348135	8.6341	5.91919e-18	8.85609e-16
FvH4_5g20080	510.714	-3.07086	0.358023	-8.57729	9.7134e-18	1.44691e-15
FvH4_5g29070	1673.72	-2.95269	0.345146	-8.55488	1.17987e-17	1.74987e-15
FvH4_2g23620	64.9548	-3.97177	0.464988	-8.54166	1.32305e-17	1.95368e-15
FvH4_5g04161	325.386	-3.23011	0.378583	-8.53209	1.43723e-17	2.1131e-15
FvH4_4g25200	158.561	-3.59602	0.421951	-8.52237	1.56324e-17	2.28846e-15
FvH4_4g25040	989.216	-3.34946	0.393106	-8.52051	1.58858e-17	2.31557e-15
FvH4_2g06460	164.636	-3.73004	0.438535	-8.50569	1.80516e-17	2.62003e-15
FvH4_3g08671	1847.83	-3.04635	0.35824	-8.50364	1.83737e-17	2.65543e-15
FvH4_1g03630	679.104	-3.79861	0.446977	-8.49844	1.92161e-17	2.76541e-15
FvH4_1g15830	2121.3	2.96355	0.350144	8.46379	2.58829e-17	3.70912e-15
FvH4_1g06410	408.146	-3.40845	0.402986	-8.45798	2.7204e-17	3.88205e-15
FvH4_6g16460	410.975	3.12556	0.369928	8.44908	2.93595e-17	4.17212e-15
FvH4_7g23420	20177.1	2.84738	0.337678	8.43223	3.39138e-17	4.79923e-15
FvH4_5g01810	208.582	-3.51299	0.416838	-8.42769	3.52544e-17	4.96824e-15
FvH4_2g28840	91.7082	3.97824	0.472205	8.42482	3.61298e-17	5.0497e-15
FvH4_2g33680	107.284	3.67185	0.435827	8.425	3.60745e-17	5.0497e-15
FvH4_3g09010	51.1351	4.63585	0.551281	8.40922	4.12739e-17	5.74502e-15
FvH4_2g04630	1983	-3.32546	0.395544	-8.40732	4.195e-17	5.81529e-15
FvH4_4g15320	153.912	-3.66084	0.436921	-8.37871	5.35089e-17	7.38749e-15
FvH4_6g47260	15876.1	2.77012	0.331114	8.36606	5.95781e-17	8.1921e-15
FvH4_2g22810	608.944	-3.31084	0.397062	-8.33834	7.53386e-17	1.03174e-14
FvH4_3g02500	3589.81	3.29484	0.3953	8.33502	7.74823e-17	1.05684e-14
FvH4_3g43500	1309.74	3.05262	0.366361	8.33229	7.92915e-17	1.07719e-14
FvH4_6g15581	1255.37	-3.31525	0.398141	-8.32683	8.30379e-17	1.12359e-14
FvH4_5g37690	151.053	3.14692	0.378865	8.3062	9.88187e-17	1.33182e-14
FvH4_7g14960	83.0384	-3.84773	0.463677	-8.29831	1.05605e-16	1.41765e-14
FvH4_6g53210	240.107	-3.05357	0.368168	-8.29394	1.09554e-16	1.46487e-14
FvH4_3g14640	4673.04	2.96987	0.358233	8.29034	1.12924e-16	1.50401e-14
FvH4_7g30640	5724.7	2.70095	0.326955	8.26093	1.4454e-16	1.91758e-14
FvH4_5g33580	401.247	-3.0816	0.37309	-8.25967	1.4608e-16	1.93047e-14
FvH4_3g23800	71.1907	3.81635	0.462779	8.2466	1.62967e-16	2.14529e-14
FvH4_3g19220	604.471	-2.71818	0.330405	-8.22683	1.92232e-16	2.52077e-14
FvH4_7g28620	131.891	3.55561	0.432281	8.22522	1.94826e-16	2.54495e-14
FvH4_1g09900	51.2629	-3.58522	0.436282	-8.21765	2.07529e-16	2.7005e-14
FvH4_4g19530	62.7552	-4.01508	0.48895	-8.21164	2.18182e-16	2.82829e-14
FvH4_7g12740	735.606	-2.89187	0.352215	-8.21052	2.20228e-16	2.84396e-14
FvH4_5g15010	102.042	4.01981	0.489899	8.20538	2.29866e-16	2.95718e-14
FvH4_4g33970	924.878	-2.81037	0.342577	-8.20361	2.33276e-16	2.98972e-14
FvH4_4g30990	472.393	-3.61559	0.44119	-8.1951	2.50393e-16	3.19703e-14
FvH4_6g39350	433.051	2.85692	0.348901	8.18833	2.64874e-16	3.36926e-14
FvH4_1g23710	2469.18	3.24372	0.396639	8.17802	2.8854e-16	3.6566e-14
FvH4_3g39490	134.515	3.57195	0.43744	8.16556	3.19947e-16	4.03954e-14
FvH4_2g27662	454.152	-2.85487	0.349866	-8.15991	3.35285e-16	4.21751e-14
FvH4_6g37810	557.92	-2.82834	0.347727	-8.1338	4.16054e-16	5.21419e-14
FvH4_6g46740	49.7229	-3.50271	0.430803	-8.13065	4.2699e-16	5.33156e-14
FvH4_2g05680	275.413	3.83556	0.471775	8.13005	4.29101e-16	5.3383e-14
FvH4_4g28310	635.59	-3.51267	0.432439	-8.12292	4.55091e-16	5.64097e-14
FvH4_2g33840	320.417	3.08978	0.38112	8.1071	5.18425e-16	6.40264e-14
FvH4_6g08340	320.046	-3.495	0.431399	-8.10155	5.42648e-16	6.67752e-14
FvH4_3g25120	1425.99	-2.83435	0.350713	-8.08166	6.38902e-16	7.83359e-14
FvH4_1g00420	668.38	3.0028	0.371919	8.07379	6.81499e-16	8.32582e-14
FvH4_6g46460	1638.86	2.78994	0.346302	8.05638	7.85869e-16	9.56647e-14
FvH4_6g08700	3473.43	-2.72903	0.339095	-8.04796	8.41875e-16	1.02116e-13
FvH4_5g13880	46.2409	4.32508	0.538083	8.03794	9.13601e-16	1.10422e-13
FvH4_3g06160	34.4941	-4.4794	0.557339	-8.03713	9.19673e-16	1.10762e-13
FvH4_1g16103	84.5521	-3.37608	0.4205	-8.02872	9.84922e-16	1.18201e-13
FvH4_1g20160	98.695	3.59334	0.447816	8.02413	1.02248e-15	1.22277e-13
FvH4_5g04810	62.1677	-3.63746	0.454141	-8.00953	1.15151e-15	1.37224e-13
FvH4_6g42131	42.3113	-4.56089	0.569967	-8.00201	1.22401e-15	1.45353e-13
FvH4_5g12391	50.307	3.94323	0.493155	7.99592	1.28608e-15	1.52192e-13
FvH4_5g37370	224.632	-2.9829	0.373331	-7.98995	1.34992e-15	1.59192e-13
FvH4_5g02643	48.2872	-4.54682	0.569279	-7.98698	1.38289e-15	1.62516e-13
FvH4_7g33580	129.754	3.14579	0.393913	7.98602	1.39363e-15	1.63214e-13
FvH4_3g16940	130.701	-3.33535	0.41781	-7.98292	1.42906e-15	1.66788e-13
FvH4_3g22760	154.048	2.97145	0.373904	7.94711	1.90907e-15	2.22047e-13
FvH4_4g24170	200.618	3.09111	0.389252	7.94116	2.00297e-15	2.32173e-13
FvH4_4g00920	418.439	-2.5812	0.325068	-7.9405	2.01373e-15	2.32626e-13
FvH4_6g43551	534.657	-3.24317	0.40906	-7.92834	2.22087e-15	2.55109e-13
FvH4_7g16110	1101.4	-2.61721	0.330114	-7.9282	2.22337e-15	2.55109e-13
FvH4_3g33880	115.47	-2.89148	0.364965	-7.92262	2.32557e-15	2.65937e-13
FvH4_5g15560	86.7819	3.51009	0.443562	7.91341	2.50441e-15	2.85427e-13
FvH4_5g06590	312.317	3.05288	0.386198	7.90496	2.6801e-15	3.04429e-13
FvH4_3g15571	41.1241	4.35463	0.55091	7.90443	2.69153e-15	3.04709e-13
FvH4_4g29810	67.7625	-4.30344	0.544707	-7.90048	2.7784e-15	3.13497e-13
FvH4_6g21100	146.302	-3.19111	0.404167	-7.89551	2.89122e-15	3.25147e-13
FvH4_4g29530	61.9582	-3.72524	0.471939	-7.89348	2.93869e-15	3.29395e-13
FvH4_3g38680	255.716	-2.93251	0.371892	-7.88539	3.13562e-15	3.50312e-13
FvH4_7g12720	59.3153	-3.92484	0.498076	-7.88	3.27375e-15	3.64546e-13
FvH4_1g11020	723.505	-2.90891	0.369306	-7.87669	3.36165e-15	3.7311e-13
FvH4_6g29770	78.8684	3.48955	0.443153	7.87436	3.42489e-15	3.78891e-13
FvH4_3g34930	38.6897	4.24189	0.53918	7.8673	3.6237e-15	3.99583e-13
FvH4_5g15790	161.771	3.12635	0.397843	7.85825	3.89526e-15	4.28138e-13
FvH4_6g32710	372.177	2.64886	0.337753	7.8426	4.41297e-15	4.83476e-13
FvH4_4g25510	105.879	-2.89633	0.36952	-7.83807	4.57513e-15	4.99631e-13
FvH4_5g20800	4917.65	-2.86495	0.365683	-7.83452	4.70627e-15	5.12305e-13
FvH4_1g15800	38.9203	4.5525	0.58213	7.82042	5.26488e-15	5.69462e-13
FvH4_6g00860	142.567	3.50131	0.447706	7.82056	5.25882e-15	5.69462e-13
FvH4_7g16430	45.5651	-3.57883	0.457839	-7.81677	5.4194e-15	5.84315e-13
FvH4_6g30880	818.893	-3.31732	0.425012	-7.80526	5.93811e-15	6.38215e-13
FvH4_2g34530	52.0905	-4.93107	0.631809	-7.80469	5.96475e-15	6.39056e-13
FvH4_2g38440	96.995	-3.1733	0.406697	-7.80263	6.06317e-15	6.47558e-13
FvH4_5g12150	3534.6	-2.73728	0.35089	-7.80098	6.14294e-15	6.54021e-13
FvH4_1g00345	857.936	2.85483	0.366073	7.79853	6.26323e-15	6.64744e-13
FvH4_6g50530	86.1483	3.82903	0.49186	7.7848	6.98228e-15	7.38751e-13
FvH4_2g17500	858.762	-2.72403	0.351163	-7.75718	8.68372e-15	9.15917e-13
FvH4_4g22220	80.6029	-3.22877	0.416618	-7.74995	9.19314e-15	9.66646e-13
FvH4_5g15612	1066.54	2.7468	0.354533	7.74766	9.35995e-15	9.81148e-13
FvH4_7g07140	1489.09	2.73183	0.352974	7.73948	9.98266e-15	1.0432e-12
FvH4_2g01330	50.1978	-3.69191	0.4772	-7.7366	1.02109e-14	1.06378e-12
FvH4_6g39850	56.2207	3.59071	0.464239	7.7346	1.03726e-14	1.07732e-12
FvH4_4g03303	329.7	-3.15971	0.408687	-7.73137	1.06397e-14	1.10169e-12
FvH4_1g28990	8982.67	2.53566	0.328295	7.72372	1.12981e-14	1.16632e-12
FvH4_7g33640	925.908	3.22393	0.417999	7.71276	1.23126e-14	1.26719e-12
FvH4_1g12130	59.2632	4.00614	0.519725	7.70818	1.27625e-14	1.30558e-12
FvH4_2g07730	40.3955	-3.68874	0.478546	-7.70823	1.27573e-14	1.30558e-12
FvH4_2g30280	893.183	2.57837	0.334693	7.70369	1.32193e-14	1.34056e-12
FvH4_3g00420	3089.52	-2.75594	0.357745	-7.70365	1.32229e-14	1.34056e-12
FvH4_5g36280	824.469	2.68517	0.348554	7.70374	1.32136e-14	1.34056e-12
FvH4_4g07670	80.6935	-3.88796	0.505184	-7.69612	1.40256e-14	1.41771e-12
FvH4_2g16110	1129.74	2.76501	0.359536	7.69048	1.46589e-14	1.47296e-12
FvH4_4g30431	197.622	-2.94915	0.383463	-7.69084	1.46169e-14	1.47296e-12
FvH4_6g03430	502.916	2.66296	0.346948	7.67541	1.64892e-14	1.65199e-12
FvH4_5g05190	96.8188	-3.09291	0.403246	-7.67003	1.71961e-14	1.71774e-12
FvH4_2g25960	135.869	3.01168	0.392767	7.66787	1.74869e-14	1.74167e-12
FvH4_3g07020	136.348	2.84841	0.371836	7.6604	1.85354e-14	1.83648e-12
FvH4_5g02050	626.333	2.77449	0.36219	7.66032	1.85471e-14	1.83648e-12
FvH4_2g38920	2485.05	-2.43883	0.318781	-7.6505	2.00193e-14	1.9765e-12
FvH4_4g28430	213.135	-2.77234	0.362625	-7.6452	2.08618e-14	2.05371e-12
FvH4_6g15450	95.5511	-2.78768	0.364751	-7.64269	2.12733e-14	2.08817e-12
FvH4_6g14650	407.761	2.79123	0.365426	7.63828	2.20142e-14	2.15467e-12
FvH4_6g32380	36.6649	-3.93719	0.515888	-7.63188	2.31362e-14	2.25797e-12
FvH4_1g21250	708.522	2.50061	0.327723	7.63025	2.34297e-14	2.28007e-12
FvH4_1g05090	801.849	3.40264	0.446122	7.62714	2.40017e-14	2.32906e-12
FvH4_6g38660	123.414	-3.02129	0.396452	-7.6208	2.52099e-14	2.43933e-12
FvH4_5g33530	1768.02	-2.68313	0.352118	-7.61997	2.53734e-14	2.44818e-12
FvH4_3g18370	169.008	-2.91037	0.382627	-7.60629	2.82082e-14	2.71398e-12
FvH4_5g04960	2179.6	-2.63306	0.346627	-7.59624	3.04854e-14	2.92479e-12
FvH4_6g14450	39.4578	-4.08403	0.538057	-7.59033	3.19082e-14	3.05267e-12
FvH4_4g36130	102.041	2.89671	0.382006	7.58288	3.37964e-14	3.22423e-12
FvH4_2g25990	451.188	-2.90774	0.38411	-7.57009	3.72961e-14	3.54814e-12
FvH4_6g49450	208.195	3.02998	0.40044	7.56663	3.83039e-14	3.63384e-12
FvH4_3g29080	124.157	3.34793	0.443064	7.5563	4.14699e-14	3.92324e-12
FvH4_7g28452	142.904	-2.97907	0.39453	-7.55093	4.3217e-14	4.07716e-12
FvH4_7g20700	50.2501	-3.83998	0.508862	-7.5462	4.48126e-14	4.21599e-12
FvH4_2g04750	397.538	2.52283	0.334677	7.53811	4.76824e-14	4.47359e-12
FvH4_2g00340	4099.3	-2.56346	0.340322	-7.53245	4.97969e-14	4.64674e-12
FvH4_6g20340	59.7422	4.05554	0.53841	7.53244	4.98016e-14	4.64674e-12
FvH4_2g14750	17887.9	2.86258	0.380455	7.52409	5.30897e-14	4.93996e-12
FvH4_6g19050	116.149	-2.6723	0.355658	-7.51368	5.74874e-14	5.33455e-12
FvH4_1g16104	42.4586	-3.47635	0.463232	-7.50456	6.16358e-14	5.70391e-12
FvH4_5g12350	52.2202	3.99462	0.532561	7.50078	6.34416e-14	5.85507e-12
FvH4_5g14500	345.716	-3.07381	0.410211	-7.49324	6.71915e-14	6.18435e-12
FvH4_6g24120	616.604	2.91891	0.389753	7.48913	6.93294e-14	6.36387e-12
FvH4_1g13380	84.3947	3.15122	0.421071	7.48381	7.22004e-14	6.60955e-12
FvH4_6g26810	66.3667	-3.37153	0.450705	-7.48057	7.40019e-14	6.75626e-12
FvH4_7g08870	41.5614	-3.51825	0.470394	-7.47937	7.46776e-14	6.79967e-12
FvH4_7g15820	69.2529	-3.31204	0.442877	-7.47847	7.51918e-14	6.82818e-12
FvH4_7g02010	108.101	2.94754	0.394301	7.47535	7.69981e-14	6.97356e-12
FvH4_3g01590	51.4751	4.45716	0.596537	7.47173	7.91488e-14	7.14928e-12
FvH4_4g23850	69.6008	-2.96871	0.397704	-7.46462	8.35421e-14	7.52611e-12
FvH4_1g22020	62.739	3.85781	0.516902	7.46333	8.43619e-14	7.57985e-12
FvH4_5g05180	144.218	3.13091	0.419739	7.45919	8.70574e-14	7.8014e-12
FvH4_6g51930	68.7399	-3.41339	0.457982	-7.45311	9.11667e-14	8.14814e-12
FvH4_4g02010	1501.06	2.58308	0.346861	7.447	9.54867e-14	8.51185e-12
FvH4_5g37730	99.6492	-2.93935	0.394854	-7.44416	9.75623e-14	8.6741e-12
FvH4_6g48210	2128.73	-3.27834	0.440525	-7.4419	9.92494e-14	8.80106e-12
FvH4_6g33030	1840.05	-2.92412	0.393092	-7.43877	1.01626e-13	8.98832e-12
FvH4_6g32740	985.358	2.54174	0.342057	7.43076	1.07978e-13	9.52534e-12
FvH4_2g07401	46.14	3.42092	0.461016	7.42039	1.16776e-13	1.02747e-11
FvH4_3g01320	109.35	-2.86191	0.386247	-7.40954	1.26735e-13	1.10935e-11
FvH4_4g29630	317.107	-2.81146	0.379423	-7.40982	1.2647e-13	1.10935e-11
FvH4_4g26972	67.0138	3.2276	0.435777	7.40655	1.2963e-13	1.13178e-11
FvH4_4g24540	2869.6	2.83777	0.383333	7.40288	1.33266e-13	1.16054e-11
FvH4_6g16010	42.1496	3.64316	0.492231	7.40132	1.34834e-13	1.1712e-11
FvH4_1g24970	36.3233	3.96497	0.535839	7.39955	1.36642e-13	1.18387e-11
FvH4_1g05110	1394.05	2.70933	0.366213	7.39823	1.38014e-13	1.19055e-11
FvH4_7g28730	67.1282	-3.46585	0.468476	-7.39813	1.38114e-13	1.19055e-11
FvH4_6g27024	152.759	2.92361	0.395344	7.39512	1.41278e-13	1.21474e-11
FvH4_4g00250	11961.9	2.37043	0.320826	7.38853	1.48456e-13	1.27324e-11
FvH4_6g12780	441.959	-2.62085	0.354904	-7.38468	1.52824e-13	1.3074e-11
FvH4_4g13360	5527.66	-2.57087	0.348232	-7.38263	1.55193e-13	1.32433e-11
FvH4_2g35290	29.2278	-3.70612	0.502117	-7.38098	1.57127e-13	1.33747e-11
FvH4_1g20030	33.3369	-3.58863	0.487193	-7.36593	1.75917e-13	1.49366e-11
FvH4_6g39401	1935.89	3.22173	0.437924	7.35683	1.88336e-13	1.59512e-11
FvH4_3g17550	462.241	-3.04058	0.413423	-7.35465	1.91425e-13	1.61726e-11
FvH4_2g24611	314.12	-2.78867	0.380443	-7.33007	2.30027e-13	1.93856e-11
FvH4_2g22170	393.924	2.49297	0.340172	7.32855	2.32651e-13	1.95582e-11
FvH4_7g25840	488.695	-2.729	0.372553	-7.32513	2.38665e-13	2.00143e-11
FvH4_2g26780	36.8982	-3.83652	0.524245	-7.31817	2.5138e-13	2.10286e-11
FvH4_4g34710	30.2171	-4.25744	0.581913	-7.31627	2.5495e-13	2.12749e-11
FvH4_5g01830	220.7	-2.92696	0.400414	-7.30982	2.67503e-13	2.22677e-11
FvH4_2g26160	314.395	-2.7518	0.376912	-7.30092	2.85807e-13	2.37148e-11
FvH4_6g50090	246.271	2.64167	0.361838	7.3007	2.86284e-13	2.37148e-11
FvH4_2g26420	753	-2.76019	0.378263	-7.29701	2.94232e-13	2.423e-11
FvH4_5g14830	1163.99	-2.65366	0.363669	-7.2969	2.94475e-13	2.423e-11
FvH4_7g07240	338.582	3.12855	0.428755	7.29682	2.94644e-13	2.423e-11
FvH4_7g02560	1250.47	2.41039	0.330378	7.29587	2.96735e-13	2.4343e-11
FvH4_2g01722	459.718	-2.78814	0.382251	-7.294	3.00878e-13	2.46234e-11
FvH4_4g32760	5792.6	-2.58339	0.354208	-7.29344	3.02143e-13	2.46675e-11
FvH4_4g02960	32.4233	3.98845	0.547096	7.29021	3.09461e-13	2.52044e-11
FvH4_6g42440	170.677	-3.29372	0.452107	-7.28527	3.21034e-13	2.60844e-11
FvH4_6g28390	77.4638	-3.0376	0.417508	-7.27556	3.44994e-13	2.79643e-11
FvH4_4g12960	1060.2	-2.49804	0.343426	-7.27387	3.49338e-13	2.82489e-11
FvH4_1g20180	158.13	2.61552	0.359833	7.2687	3.62971e-13	2.92816e-11
FvH4_3g22400	495.417	-2.73836	0.37697	-7.26414	3.75429e-13	3.0215e-11
FvH4_4g12520	110.909	-2.90819	0.400736	-7.25712	3.95421e-13	3.17487e-11
FvH4_6g05780	28.8457	-4.20045	0.579125	-7.2531	4.07342e-13	3.26287e-11
FvH4_5g36460	33.1357	-3.78647	0.522672	-7.24445	4.34187e-13	3.46972e-11
FvH4_4g36100	35.1004	3.80103	0.524776	7.24315	4.38367e-13	3.4949e-11
FvH4_5g39080	78.1714	3.33876	0.461448	7.23541	4.64127e-13	3.69161e-11
FvH4_1g10380	221.112	3.01408	0.416986	7.22824	4.89286e-13	3.87654e-11
FvH4_2g39620	1008.21	-2.68188	0.371033	-7.22814	4.89662e-13	3.87654e-11
FvH4_2g28980	188.27	-2.58547	0.357744	-7.22717	4.93167e-13	3.89522e-11
FvH4_3g15280	44.5328	-3.6125	0.500637	-7.21581	5.36143e-13	4.22483e-11
FvH4_3g14050	300.289	-2.68078	0.372085	-7.20474	5.81542e-13	4.57197e-11
FvH4_3g33490	569.771	-2.46941	0.342768	-7.20432	5.83348e-13	4.57558e-11
FvH4_2g40090	2761.12	-2.60436	0.361521	-7.20388	5.85213e-13	4.57963e-11
FvH4_5g10770	69.3518	-2.89553	0.402436	-7.19501	6.2458e-13	4.87646e-11
FvH4_6g04001	133.599	-2.75355	0.383228	-7.18514	6.71378e-13	5.22982e-11
FvH4_6g33602	68.4162	3.10499	0.432296	7.18255	6.84244e-13	5.31784e-11
FvH4_6g22410	177.071	2.91402	0.406381	7.17066	7.46387e-13	5.78757e-11
FvH4_3g04630	855.848	2.70109	0.376739	7.16967	7.51781e-13	5.81611e-11
FvH4_5g04380	59.3161	-3.21064	0.448029	-7.16613	7.71476e-13	5.95492e-11
FvH4_1g13550	27.0727	4.31613	0.602604	7.16247	7.92341e-13	6.09948e-11
FvH4_7g33750	320.83	3.08207	0.430324	7.16222	7.93796e-13	6.09948e-11
FvH4_7g32790	155.165	-3.13476	0.437767	-7.16079	8.0211e-13	6.14945e-11
FvH4_3g28523	54.6513	-3.51826	0.491499	-7.15822	8.17332e-13	6.25204e-11
FvH4_4g19061	6716.88	2.4321	0.340378	7.14529	8.98087e-13	6.85432e-11
FvH4_2g08980	109.385	-2.65979	0.372339	-7.14346	9.10072e-13	6.93022e-11
FvH4_2g39010	48.103	-3.03815	0.425581	-7.13883	9.41302e-13	7.152e-11
FvH4_5g34160	74.4393	2.90974	0.407687	7.13719	9.52596e-13	7.22166e-11
FvH4_3g43501	2346.49	5.05426	0.708229	7.13647	9.57572e-13	7.24321e-11
FvH4_1g29310	1357.14	2.49235	0.349409	7.13303	9.81797e-13	7.40995e-11
FvH4_1g09230	390.679	-2.62767	0.368421	-7.13225	9.87399e-13	7.43571e-11
FvH4_1g08080	72.0338	-2.80412	0.393191	-7.1317	9.9135e-13	7.44894e-11
FvH4_1g04800	38.3264	-3.40443	0.477523	-7.12935	1.00847e-12	7.56083e-11
FvH4_4g13212	76.7432	2.80406	0.393412	7.12755	1.02174e-12	7.64348e-11
FvH4_5g13870	462.087	2.74792	0.386003	7.11892	1.08777e-12	8.10176e-11
FvH4_6g31660	50.215	-2.87049	0.403208	-7.11913	1.08613e-12	8.10176e-11
FvH4_2g40410	69.2821	3.0223	0.424622	7.11762	1.09806e-12	8.15513e-11
FvH4_6g53990	4212.37	-2.58352	0.362987	-7.11741	1.09974e-12	8.15513e-11
FvH4_2g16000	4925.38	2.28163	0.320641	7.11582	1.11247e-12	8.23153e-11
FvH4_6g16410	11691	2.48506	0.349274	7.11492	1.11974e-12	8.25087e-11
FvH4_7g17011	482.686	-2.80317	0.393986	-7.1149	1.11994e-12	8.25087e-11
FvH4_3g09210	89.9566	-3.23459	0.455443	-7.10207	1.22904e-12	9.03504e-11
FvH4_6g39330	209.014	2.78983	0.393099	7.097	1.27495e-12	9.35226e-11
FvH4_5g10480	176.455	-2.90094	0.409009	-7.09261	1.31602e-12	9.63272e-11
FvH4_5g11930	149.659	2.90496	0.409974	7.0857	1.38339e-12	1.01041e-10
FvH4_4g35841	3901.74	2.70479	0.382019	7.08025	1.43899e-12	1.04877e-10
FvH4_3g39810	60.9936	-3.06409	0.433797	-7.06342	1.62456e-12	1.17909e-10
FvH4_4g04380	44.6919	-3.0783	0.43581	-7.0634	1.62475e-12	1.17909e-10
FvH4_6g15610	321.561	2.58899	0.366828	7.05778	1.69184e-12	1.22516e-10
FvH4_4g33390	126.925	3.19405	0.452875	7.05283	1.75312e-12	1.26683e-10
FvH4_4g23160	169.437	3.58305	0.508086	7.05206	1.76282e-12	1.27114e-10
FvH4_3g31910	164.842	-2.54037	0.360346	-7.04981	1.79166e-12	1.2888e-10
FvH4_5g32050	64.4704	2.93974	0.417011	7.04956	1.7949e-12	1.2888e-10
FvH4_1g16830	126.511	2.93324	0.41665	7.04004	1.9218e-12	1.377e-10
FvH4_1g24050	146.56	-2.58419	0.367315	-7.03535	1.9876e-12	1.42115e-10
FvH4_3g42900	59.7386	2.99939	0.426539	7.03191	2.03725e-12	1.4536e-10
FvH4_2g24941	32.4977	-3.88131	0.552537	-7.02452	2.14797e-12	1.52938e-10
FvH4_6g32030	56.581	-2.89042	0.411834	-7.0184	2.24416e-12	1.59452e-10
FvH4_7g24620	110.975	-2.58937	0.369044	-7.01643	2.27606e-12	1.61382e-10
FvH4_6g16870	143.825	-2.67173	0.380852	-7.01513	2.29734e-12	1.62551e-10
FvH4_3g10920	173.072	-2.69191	0.383767	-7.01442	2.30906e-12	1.63041e-10
FvH4_7g28070	251.385	-2.71497	0.387116	-7.01332	2.32726e-12	1.63985e-10
FvH4_7g16810	285.726	-2.47725	0.353337	-7.01101	2.36596e-12	1.66367e-10
FvH4_6g10320	743.952	-2.70377	0.386049	-7.0037	2.49295e-12	1.74934e-10
FvH4_6g05880	172.915	-3.07083	0.43862	-7.00111	2.53934e-12	1.77822e-10
FvH4_1g03070	32.1307	3.92742	0.561411	6.99563	2.64066e-12	1.84536e-10
FvH4_5g24272	21.1266	-4.00515	0.572806	-6.99216	2.70683e-12	1.88772e-10
FvH4_3g37280	192.04	-2.86141	0.409361	-6.98995	2.74975e-12	1.91372e-10
FvH4_5g39430	727.96	-2.53434	0.362628	-6.98883	2.77197e-12	1.92525e-10
FvH4_2g14670	140.802	-2.68332	0.384219	-6.98382	2.87251e-12	1.991e-10
FvH4_1g16790	386.465	2.88232	0.41301	6.97881	2.97689e-12	2.05915e-10
FvH4_1g01190	53.7358	-3.13398	0.449216	-6.97655	3.02512e-12	2.08825e-10
FvH4_6g26610	657.955	2.41271	0.346122	6.9707	3.15372e-12	2.17261e-10
FvH4_3g06620	53.87	-2.79322	0.401397	-6.95874	3.43327e-12	2.36041e-10
FvH4_3g28050	41.0162	-3.36435	0.483571	-6.95731	3.4683e-12	2.37967e-10
FvH4_4g03950	32.5609	-3.66187	0.526382	-6.95667	3.48398e-12	2.38561e-10
FvH4_7g33060	71.1006	-3.25387	0.468036	-6.95218	3.5969e-12	2.45798e-10
FvH4_4g09760	132.466	-2.53878	0.36533	-6.94927	3.67179e-12	2.50411e-10
FvH4_2g24950	36.2395	-3.76686	0.542364	-6.94527	3.77733e-12	2.57093e-10
FvH4_1g04080	1443.03	-2.3519	0.338692	-6.94405	3.81009e-12	2.58804e-10
FvH4_6g41290	88.9371	-2.76628	0.398753	-6.93732	3.99602e-12	2.70892e-10
FvH4_6g30170	249.781	2.55844	0.368832	6.93658	4.01698e-12	2.7177e-10
FvH4_2g29840	383.835	-2.57526	0.371404	-6.93386	4.09523e-12	2.76513e-10
FvH4_2g04790	57.2932	-2.82754	0.407851	-6.93277	4.12668e-12	2.78084e-10
FvH4_1g25430	566.307	-2.55886	0.369122	-6.93228	4.14108e-12	2.78502e-10
FvH4_4g18851	1100.23	2.27471	0.328233	6.93017	4.20348e-12	2.8214e-10
FvH4_2g38230	530.621	-2.53108	0.365819	-6.91893	4.55056e-12	3.04834e-10
FvH4_4g21812	28.0615	3.77856	0.546335	6.91621	4.63894e-12	3.10142e-10
FvH4_5g03800	2668.52	2.44994	0.354372	6.91348	4.72923e-12	3.15558e-10
FvH4_1g17140	309.716	-2.66581	0.385649	-6.91253	4.76101e-12	3.17055e-10
FvH4_7g31940	163.22	-2.66658	0.386028	-6.90773	4.92456e-12	3.27305e-10
FvH4_6g34220	500.144	2.97345	0.430599	6.90538	5.00695e-12	3.32131e-10
FvH4_1g06160	169.688	3.31506	0.481176	6.88948	5.59961e-12	3.7072e-10
FvH4_5g06720	1229.74	-3.25825	0.473215	-6.88534	5.76504e-12	3.8093e-10
FvH4_2g28900	171.936	-3.35318	0.487658	-6.87609	6.15179e-12	4.04126e-10
FvH4_3g29520	62.3903	-3.23346	0.470229	-6.87635	6.14051e-12	4.04126e-10
FvH4_6g47750	1108.77	-2.77665	0.403796	-6.87637	6.13964e-12	4.04126e-10
FvH4_4g23980	38.4387	-3.07489	0.447374	-6.8732	6.27776e-12	4.11605e-10
FvH4_6g23550	7027.98	2.57143	0.374167	6.87242	6.31237e-12	4.13077e-10
FvH4_7g33591	147.003	3.23786	0.471213	6.87132	6.36119e-12	4.15472e-10
FvH4_2g18080	91.8905	-2.83776	0.413246	-6.86701	6.55633e-12	4.27394e-10
FvH4_7g25350	60.152	-2.98532	0.434878	-6.86473	6.66194e-12	4.33447e-10
FvH4_1g15920	67.0192	-3.40449	0.496051	-6.86319	6.73384e-12	4.37288e-10
FvH4_2g29950	58.6034	2.91641	0.424961	6.86277	6.75378e-12	4.37745e-10
FvH4_5g17230	141.398	2.64974	0.386313	6.85905	6.93222e-12	4.48455e-10
FvH4_3g14040	189.698	-2.53599	0.369755	-6.85857	6.95546e-12	4.49103e-10
FvH4_3g09070	1362.2	-2.65792	0.388134	-6.84795	7.49147e-12	4.82795e-10
FvH4_3g07920	465.508	2.44837	0.357652	6.84569	7.61084e-12	4.89559e-10
FvH4_5g23070	46.419	-3.09173	0.45207	-6.83905	7.97186e-12	5.10846e-10
FvH4_6g14370	57.4796	-2.73423	0.399794	-6.8391	7.96948e-12	5.10846e-10
FvH4_2g36190	8167.03	5.46899	0.800029	6.836	8.14375e-12	5.20878e-10
FvH4_3g08460	118.946	2.94885	0.431561	6.83299	8.31655e-12	5.30931e-10
FvH4_7g23980	41.4105	-3.6932	0.540861	-6.82838	8.588e-12	5.47231e-10
FvH4_6g12890	23.4087	4.1258	0.604275	6.82769	8.62926e-12	5.48098e-10
FvH4_6g20120	4043.02	2.47878	0.363052	6.82761	8.63388e-12	5.48098e-10
FvH4_3g29660	109.641	-2.45819	0.360547	-6.81793	9.23584e-12	5.85218e-10
FvH4_6g26730	49.033	-2.94934	0.432746	-6.81541	9.39938e-12	5.94471e-10
FvH4_7g20340	38.2311	-3.37004	0.494695	-6.81237	9.60047e-12	6.06061e-10
FvH4_6g26120	228.508	-2.85697	0.420083	-6.80098	1.03909e-11	6.54745e-10
FvH4_6g28400	39.6361	-2.91785	0.42911	-6.79977	1.04784e-11	6.59035e-10
FvH4_4g27770	142.473	-2.53279	0.37259	-6.7978	1.06226e-11	6.66867e-10
FvH4_3g29330	161.548	-2.98399	0.439074	-6.79609	1.07495e-11	6.7359e-10
FvH4_2g38210	78.9142	-3.02141	0.445069	-6.78864	1.13194e-11	7.07992e-10
FvH4_3g36955	376.488	-2.99097	0.440813	-6.78512	1.15988e-11	7.24136e-10
FvH4_1g20573	32.4642	3.90508	0.57556	6.78483	1.16222e-11	7.24269e-10
FvH4_2g00080	86.9757	-2.83292	0.417765	-6.78114	1.1923e-11	7.41648e-10
FvH4_7g15600	97.7916	-2.75133	0.4061	-6.775	1.24402e-11	7.72409e-10
FvH4_5g08650	449.076	-2.98491	0.440752	-6.77231	1.26746e-11	7.85524e-10
FvH4_7g27270	512.071	-2.60298	0.384562	-6.76868	1.2996e-11	8.03974e-10
FvH4_6g14150	45.6646	-3.33528	0.492844	-6.76741	1.31106e-11	8.09594e-10
FvH4_3g15570	119.596	2.99437	0.442655	6.76457	1.33704e-11	8.24136e-10
FvH4_7g13190	79.1873	-2.77841	0.411016	-6.75985	1.38131e-11	8.49883e-10
FvH4_3g30611	494.537	-2.96776	0.439325	-6.75528	1.42557e-11	8.75529e-10
FvH4_4g11520	1599.16	2.28849	0.338858	6.75355	1.44272e-11	8.84462e-10
FvH4_7g00214	12987.9	-2.94694	0.436959	-6.7442	1.53874e-11	9.41627e-10
FvH4_6g17500	292.473	-2.66566	0.395506	-6.73987	1.58525e-11	9.66606e-10
FvH4_6g46510	130.65	-2.60969	0.387192	-6.74003	1.58351e-11	9.66606e-10
FvH4_3g13890	711.218	-2.75078	0.408153	-6.73959	1.58839e-11	9.66782e-10
FvH4_1g26810	4900.54	-2.43439	0.361277	-6.73831	1.60243e-11	9.73582e-10
FvH4_1g17310	22.64	4.08626	0.606475	6.73771	1.60897e-11	9.7581e-10
FvH4_3g05530	19.1512	-3.73699	0.55496	-6.7338	1.65283e-11	1.00063e-09
FvH4_5g25330	276.773	2.34625	0.348643	6.72968	1.70037e-11	1.02758e-09
FvH4_1g03420	530.276	-2.77394	0.412423	-6.72596	1.74441e-11	1.05231e-09
FvH4_3g01950	74.3463	-2.92396	0.435012	-6.72157	1.79782e-11	1.08261e-09
FvH4_2g05530	2569.88	-2.5228	0.37552	-6.71814	1.84063e-11	1.10643e-09
FvH4_5g00430	56.4017	-2.7635	0.411797	-6.71082	1.93528e-11	1.16127e-09
FvH4_7g23660	1427.88	-2.29028	0.341515	-6.70623	1.99718e-11	1.1963e-09
FvH4_6g37310	961.014	-2.88363	0.430315	-6.7012	2.06712e-11	1.23602e-09
FvH4_6g20130	84.7626	2.59817	0.387763	6.7004	2.07844e-11	1.2406e-09
FvH4_7g00060	57.6216	-2.9828	0.445272	-6.69882	2.10105e-11	1.2519e-09
FvH4_7g14070	113.322	-2.93896	0.438834	-6.6972	2.12449e-11	1.26364e-09
FvH4_6g30860	199.08	-2.62615	0.392149	-6.69682	2.13005e-11	1.26474e-09
FvH4_7g10860	215.436	-2.8703	0.428895	-6.6923	2.19684e-11	1.30212e-09
FvH4_6g38620	1072.78	2.40206	0.359558	6.68057	2.38009e-11	1.40828e-09
FvH4_2g36660	690.891	-2.21588	0.331798	-6.67839	2.41583e-11	1.42694e-09
FvH4_6g00540	43.5673	-3.03341	0.454401	-6.67562	2.4619e-11	1.45162e-09
FvH4_4g34900	183.694	-2.68469	0.402691	-6.66688	2.61297e-11	1.53803e-09
FvH4_7g30990	26.7157	-3.69552	0.554334	-6.6666	2.61806e-11	1.53836e-09
FvH4_3g17263	365.031	3.14948	0.472722	6.66243	2.69335e-11	1.57987e-09
FvH4_5g04021	112.77	-2.69064	0.403894	-6.66175	2.70577e-11	1.58441e-09
FvH4_7g32500	311.675	2.27794	0.341991	6.6608	2.72346e-11	1.59203e-09
FvH4_6g38750	44.056	2.92562	0.439392	6.65834	2.76934e-11	1.61606e-09
FvH4_1g29750	91.4601	-2.6639	0.400156	-6.65714	2.79199e-11	1.62649e-09
FvH4_6g08730	123.089	-2.60055	0.39091	-6.65256	2.8804e-11	1.67512e-09
FvH4_6g10010	139.273	-3.27127	0.491886	-6.65047	2.92155e-11	1.69614e-09
FvH4_4g24340	319.083	-2.47743	0.372816	-6.64518	3.02844e-11	1.75521e-09
FvH4_2g02660	39.774	3.14253	0.473036	6.64331	3.06708e-11	1.77457e-09
FvH4_5g15000	1617.56	2.29076	0.345117	6.63763	3.18773e-11	1.84124e-09
FvH4_3g23881	360.238	2.40996	0.363107	6.63703	3.20063e-11	1.84555e-09
FvH4_7g34120	59.7312	2.91773	0.439786	6.63443	3.25767e-11	1.87526e-09
FvH4_1g07620	59.3664	3.13744	0.472964	6.63356	3.27689e-11	1.88313e-09
FvH4_6g16600	213.333	-2.49422	0.376145	-6.63099	3.33432e-11	1.9129e-09
FvH4_7g27730	629.906	2.40184	0.362403	6.62753	3.41354e-11	1.95504e-09
FvH4_3g07300	506.038	2.62647	0.396776	6.61954	3.60319e-11	2.06019e-09
FvH4_5g32180	1117.26	2.77144	0.418865	6.61654	3.67698e-11	2.09884e-09
FvH4_7g23180	70.8316	2.67153	0.403832	6.61547	3.70381e-11	2.11061e-09
FvH4_6g01460	976.573	-2.45509	0.371157	-6.61471	3.72274e-11	2.11785e-09
FvH4_6g09620	227.682	-2.40608	0.363923	-6.6115	3.80453e-11	2.16076e-09
FvH4_4g33920	113.061	-3.09697	0.468517	-6.61016	3.83905e-11	2.17672e-09
FvH4_4g24080	1444.61	2.43901	0.369079	6.60837	3.88577e-11	2.19954e-09
FvH4_6g44270	344.64	-2.40202	0.363688	-6.60461	3.98559e-11	2.25229e-09
FvH4_1g06290	45.4257	-2.98434	0.452361	-6.59725	4.18863e-11	2.3631e-09
FvH4_6g38290	57.1228	-2.67867	0.406109	-6.59595	4.22545e-11	2.37992e-09
FvH4_6g19700	926.781	2.25833	0.342535	6.59298	4.31096e-11	2.42406e-09
FvH4_1g19980	1000.9	2.19354	0.332959	6.58802	4.45727e-11	2.50218e-09
FvH4_5g02130	7424.43	2.35943	0.35837	6.5838	4.58588e-11	2.57014e-09
FvH4_3g18790	242.276	2.59939	0.394928	6.58194	4.64356e-11	2.59817e-09
FvH4_6g09200	21.1555	-3.53076	0.536698	-6.57867	4.74689e-11	2.65162e-09
FvH4_6g21680	362.608	2.44357	0.371752	6.57312	4.92705e-11	2.74774e-09
FvH4_5g19990	25.1271	-3.49338	0.531807	-6.56888	5.06962e-11	2.82261e-09
FvH4_6g51010	2804.49	-2.44691	0.372612	-6.5669	5.13746e-11	2.8557e-09
FvH4_4g23870	72.6905	-2.77639	0.422986	-6.56379	5.24576e-11	2.91114e-09
FvH4_5g39690	1549.61	-2.37848	0.362446	-6.5623	5.29826e-11	2.93548e-09
FvH4_1g01382	128.678	3.03713	0.462908	6.56098	5.34557e-11	2.95686e-09
FvH4_2g01680	19.1129	-3.82657	0.583289	-6.56033	5.36898e-11	2.96499e-09
FvH4_4g31290	159.463	-2.23292	0.340487	-6.55802	5.45277e-11	3.00637e-09
FvH4_3g45900	21.9942	4.02191	0.613337	6.55742	5.47471e-11	3.01358e-09
FvH4_3g03720	218.63	-4.40944	0.673251	-6.54948	5.77368e-11	3.173e-09
FvH4_7g17300	32.0114	-3.20346	0.489144	-6.54912	5.78764e-11	3.17553e-09
FvH4_3g11240	450.742	-2.74573	0.419375	-6.54721	5.86219e-11	3.21125e-09
FvH4_4g25110	235.203	-3.14437	0.480527	-6.54358	6.00651e-11	3.28501e-09
FvH4_7g11860	20.8412	3.97425	0.607427	6.54276	6.0393e-11	3.29763e-09
FvH4_6g07830	7997.93	-2.22305	0.340236	-6.53386	6.40949e-11	3.49415e-09
FvH4_3g09050	34.8999	-3.15653	0.483185	-6.53277	6.45662e-11	3.5142e-09
FvH4_3g46010	40.9739	3.29133	0.503982	6.53064	6.5489e-11	3.55873e-09
FvH4_2g19540	333.727	-2.85349	0.437138	-6.52767	6.68015e-11	3.62425e-09
FvH4_6g16510	1394.71	2.1948	0.336252	6.52726	6.69826e-11	3.62828e-09
FvH4_3g36150	776.868	2.50174	0.383385	6.5254	6.7819e-11	3.66773e-09
FvH4_1g16030	2926.38	2.92222	0.448121	6.52105	6.9819e-11	3.76989e-09
FvH4_6g09300	67.5316	2.57585	0.395123	6.51911	7.07243e-11	3.80667e-09
FvH4_6g10950	96.7473	3.16974	0.48621	6.51929	7.06412e-11	3.80667e-09
FvH4_2g16940	879.889	-2.35704	0.361797	-6.51482	7.27745e-11	3.91082e-09
FvH4_5g31630	27.4782	3.43515	0.527442	6.51285	7.37366e-11	3.95627e-09
FvH4_6g13030	29.2226	-3.00758	0.461941	-6.51074	7.47832e-11	4.00609e-09
FvH4_3g39130	219.649	-2.43312	0.37394	-6.50672	7.68106e-11	4.10822e-09
FvH4_3g02481	312.627	2.41908	0.372044	6.50214	7.91855e-11	4.22571e-09
FvH4_4g03300	310.727	-2.66892	0.410476	-6.50201	7.92561e-11	4.22571e-09
FvH4_3g07390	104.549	-2.94624	0.453257	-6.50014	8.0244e-11	4.27167e-09
FvH4_7g08510	36.3729	-2.89799	0.446174	-6.49519	8.29272e-11	4.4076e-09
FvH4_7g29540	348.81	-2.48784	0.38308	-6.49432	8.34102e-11	4.42634e-09
FvH4_7g21651	41.2023	-2.79667	0.430659	-6.49392	8.36333e-11	4.43126e-09
FvH4_3g01370	650.193	-2.50495	0.385929	-6.49072	8.54297e-11	4.51236e-09
FvH4_4g19080	840.863	2.11591	0.325989	6.49074	8.54161e-11	4.51236e-09
FvH4_3g27720	404.282	-2.52969	0.389928	-6.48757	8.72334e-11	4.60048e-09
FvH4_4g06410	59.6096	-2.80819	0.432942	-6.48631	8.79664e-11	4.63194e-09
FvH4_5g04880	115.511	2.67539	0.412509	6.48566	8.83461e-11	4.64474e-09
FvH4_3g02090	16579.1	-2.55249	0.393753	-6.48247	9.02336e-11	4.73664e-09
FvH4_4g26071	896.788	2.14099	0.330551	6.47703	9.35473e-11	4.903e-09
FvH4_2g17160	48.2284	2.81567	0.435261	6.46893	9.87019e-11	5.16272e-09
FvH4_7g01030	58.742	-2.49566	0.385802	-6.46877	9.88066e-11	5.16272e-09
FvH4_5g26370	871.671	2.40237	0.371407	6.46831	9.91032e-11	5.17026e-09
FvH4_4g27390	3341.96	-2.23123	0.345091	-6.46562	1.00887e-10	5.25526e-09
FvH4_3g06513	227.374	-3.01556	0.466531	-6.4638	1.02103e-10	5.31043e-09
FvH4_7g03900	74.4517	-2.85876	0.442304	-6.46334	1.02417e-10	5.31865e-09
FvH4_2g30250	3995.99	2.38963	0.369781	6.46228	1.03135e-10	5.34034e-09
FvH4_3g03690	38.4987	-2.91985	0.45186	-6.46185	1.03432e-10	5.34034e-09
FvH4_5g16792	52.108	-3.0269	0.468429	-6.4618	1.03464e-10	5.34034e-09
FvH4_5g34150	148.399	-2.34708	0.363219	-6.46189	1.03403e-10	5.34034e-09
FvH4_2g38020	723.876	2.44353	0.378386	6.45777	1.06256e-10	5.47613e-09
FvH4_7g20320	64.0215	-2.48692	0.385221	-6.45583	1.0763e-10	5.53852e-09
FvH4_3g10611	30.0888	-3.22358	0.499693	-6.45112	1.11026e-10	5.70467e-09
FvH4_6g48770	411.232	-2.80744	0.435264	-6.44997	1.11869e-10	5.73928e-09
FvH4_6g26360	177.518	-2.42665	0.376395	-6.44709	1.14021e-10	5.84086e-09
FvH4_7g17511	71.4952	-2.86272	0.444177	-6.44502	1.15589e-10	5.91226e-09
FvH4_6g13380	159.486	-2.34873	0.364633	-6.44136	1.1841e-10	6.04746e-09
FvH4_4g22570	168.395	-2.77926	0.431974	-6.43386	1.24407e-10	6.3442e-09
FvH4_7g13140	317.236	-2.29593	0.357017	-6.43088	1.26867e-10	6.45996e-09
FvH4_1g11330	25.6241	-3.59231	0.559066	-6.42554	1.31398e-10	6.68066e-09
FvH4_6g37200	486.936	-2.86069	0.445442	-6.42215	1.34363e-10	6.82118e-09
FvH4_3g41800	126.414	-2.79403	0.435866	-6.4103	1.45229e-10	7.36181e-09
FvH4_1g28352	2465.62	2.10417	0.328767	6.4002	1.55169e-10	7.85397e-09
FvH4_4g09670	42.6001	-3.15474	0.493169	-6.39688	1.58586e-10	8.01495e-09
FvH4_5g21980	243.431	2.57906	0.4033	6.39488	1.60673e-10	8.10837e-09
FvH4_5g08170	30.4288	-3.50528	0.548501	-6.39065	1.65185e-10	8.32369e-09
FvH4_6g38520	36.8423	3.36138	0.526231	6.38764	1.68464e-10	8.47634e-09
FvH4_7g17320	509.521	2.27857	0.35697	6.38309	1.73555e-10	8.7196e-09
FvH4_2g35380	64.1084	-3.0052	0.470873	-6.3822	1.74564e-10	8.75731e-09
FvH4_5g19680	218.356	-2.45002	0.384318	-6.37499	1.82973e-10	9.16565e-09
FvH4_3g45520	24.9011	3.46427	0.543526	6.37371	1.8451e-10	9.22904e-09
FvH4_1g26850	176.912	-2.78151	0.43649	-6.37244	1.86038e-10	9.29179e-09
FvH4_3g21690	898.978	-2.30801	0.362256	-6.37121	1.87546e-10	9.35332e-09
FvH4_7g15620	60.8016	-2.7044	0.424674	-6.36817	1.91294e-10	9.52625e-09
FvH4_2g40300	36.5961	-2.9339	0.461084	-6.36305	1.97787e-10	9.83522e-09
FvH4_3g17266	3804.66	-2.46978	0.388175	-6.36253	1.98452e-10	9.85385e-09
FvH4_2g24780	128.343	-2.45814	0.3866	-6.35837	2.03906e-10	1.01099e-08
FvH4_2g26162	180.233	2.48851	0.391515	6.35611	2.06924e-10	1.02446e-08
FvH4_6g18420	66.738	-2.37173	0.373238	-6.35448	2.09131e-10	1.03387e-08
FvH4_7g20000	981.953	2.1352	0.336258	6.3499	2.15455e-10	1.06359e-08
FvH4_1g09640	1181.07	2.55799	0.403024	6.34699	2.19575e-10	1.08235e-08
FvH4_7g00080	7757.87	2.1148	0.333269	6.34562	2.21535e-10	1.09043e-08
FvH4_1g19460	285.259	-2.66007	0.419232	-6.3451	2.22276e-10	1.0925e-08
FvH4_4g27220	20.9773	3.6102	0.569989	6.33381	2.39182e-10	1.17389e-08
FvH4_5g09620	1047.01	-2.19732	0.347023	-6.33193	2.42116e-10	1.18658e-08
FvH4_5g05140	20.0812	3.7076	0.58565	6.33075	2.4397e-10	1.19394e-08
FvH4_1g11870	26.2929	-3.12272	0.493381	-6.32923	2.46385e-10	1.20402e-08
FvH4_4g33881	17.7425	-3.71976	0.58797	-6.32645	2.50873e-10	1.2242e-08
FvH4_2g06620	134.595	-2.8439	0.449605	-6.32533	2.52686e-10	1.22951e-08
FvH4_6g51300	56.6361	-2.69613	0.426234	-6.32548	2.52453e-10	1.22951e-08
FvH4_1g05410	26.0978	-2.92625	0.462765	-6.3234	2.55862e-10	1.24318e-08
FvH4_5g26790	91.1547	2.64114	0.417794	6.32163	2.58824e-10	1.25488e-08
FvH4_5g27210	72.4264	-2.56024	0.405003	-6.32152	2.59008e-10	1.25488e-08
FvH4_7g19800	145.05	-2.31454	0.366433	-6.31642	2.67694e-10	1.29511e-08
FvH4_1g26890	82.1766	-2.61083	0.413635	-6.31192	2.75601e-10	1.33147e-08
FvH4_6g38780	3553.68	-2.24509	0.355756	-6.31076	2.77675e-10	1.33958e-08
FvH4_7g07630	32.2366	-2.91598	0.462126	-6.30992	2.79183e-10	1.34495e-08
FvH4_6g05200	310.39	2.19834	0.348409	6.30963	2.79698e-10	1.34552e-08
FvH4_2g40270	1062.29	-3.08797	0.489604	-6.30709	2.84339e-10	1.36591e-08
FvH4_3g31870	640.236	-2.33651	0.370661	-6.30364	2.90734e-10	1.39466e-08
FvH4_6g29370	539.166	2.5062	0.397614	6.30312	2.91721e-10	1.39742e-08
FvH4_1g17910	44.9694	2.9883	0.474417	6.29888	2.99796e-10	1.43408e-08
FvH4_2g20420	23.0141	4.01591	0.637599	6.29848	3.00577e-10	1.43579e-08
FvH4_5g21090	322.224	-2.26496	0.359646	-6.29775	3.01992e-10	1.44053e-08
FvH4_7g00270	318.51	-2.39003	0.379948	-6.2904	3.16649e-10	1.50833e-08
FvH4_4g36011	202.966	2.28437	0.363348	6.28699	3.23671e-10	1.53961e-08
FvH4_4g24010	270.058	-2.22304	0.353628	-6.28638	3.24944e-10	1.54351e-08
FvH4_4g16850	298.279	2.28943	0.364214	6.28595	3.25849e-10	1.54564e-08
FvH4_2g22530	361.104	-2.34568	0.373205	-6.28522	3.27384e-10	1.55076e-08
FvH4_5g11210	248.994	-2.1391	0.340371	-6.28461	3.28677e-10	1.55472e-08
FvH4_6g49590	94.4564	-2.53371	0.403192	-6.28412	3.29707e-10	1.55742e-08
FvH4_2g24250	532.165	2.1113	0.336176	6.28035	3.37816e-10	1.59351e-08
FvH4_6g39983	211.357	-2.96099	0.471741	-6.27674	3.45747e-10	1.62866e-08
FvH4_4g24410	1454.56	-2.2149	0.352904	-6.27622	3.46913e-10	1.63189e-08
FvH4_4g21170	253.122	-2.62915	0.419096	-6.27338	3.53296e-10	1.65961e-08
FvH4_4g08870	219.467	-2.3043	0.367415	-6.27164	3.57256e-10	1.6759e-08
FvH4_1g20721	127.313	2.31228	0.368725	6.27102	3.58681e-10	1.68026e-08
FvH4_2g01410	630.458	-2.42805	0.387495	-6.266	3.70431e-10	1.73291e-08
FvH4_5g09784	33.299	3.21791	0.513766	6.26337	3.76736e-10	1.75999e-08
FvH4_1g01390	101.814	2.96485	0.473503	6.26151	3.8126e-10	1.77867e-08
FvH4_1g13800	102.344	-2.64945	0.423901	-6.25016	4.10023e-10	1.91024e-08
FvH4_3g02440	25.7477	-3.01379	0.482332	-6.24837	4.14762e-10	1.92814e-08
FvH4_6g00100	19.2346	-3.51486	0.562533	-6.24828	4.15001e-10	1.92814e-08
FvH4_4g22030	255.814	2.5268	0.404591	6.24533	4.22909e-10	1.96219e-08
FvH4_2g40810	890.376	2.56094	0.410211	6.24299	4.29284e-10	1.98906e-08
FvH4_6g29410	1506.77	-2.18101	0.349611	-6.23839	4.42087e-10	2.04558e-08
FvH4_3g36340	316.568	-2.309	0.370318	-6.23517	4.51286e-10	2.08531e-08
FvH4_2g31650	139.044	-2.63444	0.422951	-6.22872	4.70261e-10	2.17004e-08
FvH4_5g16970	66.8352	2.42279	0.389214	6.22484	4.82056e-10	2.22145e-08
FvH4_2g30910	2046.15	-2.33888	0.375829	-6.22325	4.86966e-10	2.24103e-08
FvH4_2g28920	11909.1	-2.54104	0.408336	-6.22291	4.88005e-10	2.24278e-08
FvH4_1g00330	1120.38	2.09155	0.336304	6.21923	4.99594e-10	2.29293e-08
FvH4_4g09230	179.855	2.65264	0.426562	6.21865	5.01455e-10	2.29837e-08
FvH4_6g31040	183.021	-2.34744	0.377778	-6.2138	5.1717e-10	2.3672e-08
FvH4_5g03420	255.724	2.4069	0.387376	6.21335	5.18658e-10	2.36969e-08
FvH4_6g41951	959.693	-2.62479	0.422453	-6.21322	5.19109e-10	2.36969e-08
FvH4_6g32850	124.463	-2.47647	0.398709	-6.21122	5.25753e-10	2.3968e-08
FvH4_4g31210	607.004	-2.39755	0.386362	-6.20546	5.4537e-10	2.48289e-08
FvH4_c18g00010	17.1589	-3.68693	0.594248	-6.20435	5.49231e-10	2.49713e-08
FvH4_1g02310	258.875	-2.31727	0.37378	-6.19955	5.66243e-10	2.57103e-08
FvH4_7g14110	24.8967	-3.38075	0.545355	-6.19917	5.67599e-10	2.57375e-08
FvH4_6g15670	68.593	2.62442	0.423749	6.19334	5.89013e-10	2.66729e-08
FvH4_3g13880	540.451	2.01037	0.3248	6.18956	6.03319e-10	2.72843e-08
FvH4_1g13110	104.535	-4.17708	0.674989	-6.18837	6.07882e-10	2.74541e-08
FvH4_1g01970	516.798	-2.19898	0.355477	-6.18601	6.17055e-10	2.78314e-08
FvH4_6g32530	344.309	-2.34896	0.379864	-6.18368	6.26228e-10	2.82077e-08
FvH4_2g23520	262.211	-2.50231	0.404703	-6.18308	6.28631e-10	2.82784e-08
FvH4_5g03781	442.557	-2.43774	0.394582	-6.17802	6.491e-10	2.91606e-08
FvH4_6g29070	26.4467	-3.17443	0.513863	-6.17758	6.50913e-10	2.92034e-08
FvH4_3g09490	317.652	-2.29281	0.371328	-6.17461	6.63274e-10	2.97187e-08
FvH4_4g21050	290.17	2.22499	0.360746	6.16773	6.92772e-10	3.09995e-08
FvH4_2g33260	430.768	2.90391	0.470852	6.16735	6.94439e-10	3.10332e-08
FvH4_5g09511	40.1432	3.15163	0.511163	6.16561	7.02117e-10	3.13351e-08
FvH4_6g51860	48.845	3.03667	0.493463	6.15379	7.56515e-10	3.37186e-08
FvH4_5g00110	4517.8	2.77065	0.450373	6.1519	7.65621e-10	3.40797e-08
FvH4_7g00720	2652.3	-2.53338	0.411826	-6.15158	7.67143e-10	3.41027e-08
FvH4_4g31320	17.2095	-3.40192	0.553191	-6.14963	7.76631e-10	3.44344e-08
FvH4_6g12260	1366.98	2.06033	0.335025	6.14977	7.75942e-10	3.44344e-08
FvH4_3g37820	17.3287	-3.52013	0.573087	-6.14239	8.12883e-10	3.59947e-08
FvH4_6g20150	1033.02	4.26602	0.694594	6.14175	8.16171e-10	3.60932e-08
FvH4_6g11230	128.559	-2.47844	0.403674	-6.13971	8.2672e-10	3.65122e-08
FvH4_4g16900	94.0568	2.67497	0.435699	6.13949	8.27891e-10	3.65165e-08
FvH4_4g26630	99.5842	2.35087	0.383151	6.13562	8.48253e-10	3.7366e-08
FvH4_2g03260	2051.21	2.08965	0.341052	6.12707	8.95137e-10	3.93803e-08
FvH4_1g12210	1649.12	2.07391	0.338512	6.12654	8.98094e-10	3.94119e-08
FvH4_4g21380	6112.83	2.76206	0.450835	6.12653	8.98177e-10	3.94119e-08
FvH4_6g12840	120.308	-2.46323	0.40217	-6.12485	9.0768e-10	3.97775e-08
FvH4_6g38080	1894.24	-2.17157	0.354703	-6.12222	9.22789e-10	4.03875e-08
FvH4_7g14170	1143.82	-2.16136	0.353278	-6.11802	9.47448e-10	4.14133e-08
FvH4_6g49480	30.6244	2.90522	0.475256	6.11295	9.78073e-10	4.2697e-08
FvH4_3g23100	44.9694	2.66576	0.43626	6.11047	9.93401e-10	4.33105e-08
FvH4_7g04690	48.6368	2.71814	0.445007	6.10807	1.00841e-09	4.39084e-08
FvH4_4g09360	22.9065	3.31898	0.543733	6.10406	1.03408e-09	4.49684e-08
FvH4_5g15150	538.474	-2.32776	0.381436	-6.10263	1.04339e-09	4.52574e-08
FvH4_6g39790	27.366	3.19189	0.523034	6.10264	1.04332e-09	4.52574e-08
FvH4_1g12240	30.7105	-2.95499	0.48427	-6.10195	1.04782e-09	4.53916e-08
FvH4_1g16350	1531.9	-2.15769	0.353809	-6.09845	1.071e-09	4.63368e-08
FvH4_3g03040	43.0434	-2.87284	0.471416	-6.09407	1.10075e-09	4.75634e-08
FvH4_5g17730	45.5589	2.65854	0.436289	6.09354	1.10444e-09	4.76622e-08
FvH4_5g04751	390.998	-2.40732	0.395328	-6.08942	1.13317e-09	4.88401e-08
FvH4_1g15390	673.882	2.0956	0.344319	6.08623	1.15603e-09	4.97621e-08
FvH4_5g02700	812.173	-2.37007	0.389474	-6.0853	1.16273e-09	4.99871e-08
FvH4_3g29911	143.55	2.34616	0.385652	6.08362	1.17498e-09	5.04498e-08
FvH4_6g48970	157.634	-2.38346	0.391869	-6.0823	1.18468e-09	5.08019e-08
FvH4_7g31360	275.487	-2.70179	0.444732	-6.07511	1.23902e-09	5.29986e-08
FvH4_7g31780	594.021	-2.28776	0.376579	-6.07512	1.23895e-09	5.29986e-08
FvH4_7g21710	35.5198	-2.71129	0.446458	-6.07289	1.25626e-09	5.36685e-08
FvH4_6g46480	104.991	2.89098	0.476228	6.07057	1.27455e-09	5.43813e-08
FvH4_4g03390	25.0671	-3.35591	0.55347	-6.0634	1.33273e-09	5.67923e-08
FvH4_5g32940	97.7364	-2.36046	0.389425	-6.06139	1.34953e-09	5.74361e-08
FvH4_1g28120	555.506	-2.15813	0.356084	-6.06073	1.35506e-09	5.75992e-08
FvH4_7g14050	143.977	-2.57846	0.425465	-6.06034	1.35833e-09	5.76663e-08
FvH4_7g23760	69.0336	2.56619	0.42348	6.05976	1.36326e-09	5.78032e-08
FvH4_1g20360	243.301	-2.33991	0.386305	-6.05716	1.38548e-09	5.8672e-08
FvH4_1g04140	80.4707	-2.35203	0.388566	-6.0531	1.42086e-09	6.00206e-08
FvH4_3g32270	63.9844	-2.63637	0.435528	-6.05328	1.41925e-09	6.00206e-08
FvH4_3g02450	28.0236	-3.13955	0.518876	-6.05068	1.44239e-09	6.08546e-08
FvH4_6g39871	399.036	2.00769	0.331831	6.05035	1.44535e-09	6.09036e-08
FvH4_2g36030	5353	2.02989	0.335562	6.04922	1.4555e-09	6.12554e-08
FvH4_3g36920	8027.99	-2.66817	0.44112	-6.04862	1.46095e-09	6.14087e-08
FvH4_2g22950	103.471	-2.60655	0.431179	-6.04515	1.49267e-09	6.26644e-08
FvH4_2g39510	122.674	-2.65511	0.439523	-6.04089	1.53263e-09	6.42087e-08
FvH4_5g24160	499.801	2.7107	0.448729	6.04083	1.53324e-09	6.42087e-08
FvH4_7g32030	2206.02	-2.12801	0.352342	-6.03961	1.54483e-09	6.46146e-08
FvH4_3g24830	667.451	2.40955	0.39909	6.0376	1.56419e-09	6.53439e-08
FvH4_6g02900	1233.74	2.20698	0.366024	6.02961	1.64358e-09	6.85761e-08
FvH4_5g05320	655.457	2.38219	0.395329	6.02583	1.68243e-09	7.0111e-08
FvH4_5g17710	990.495	-1.99581	0.331249	-6.02511	1.68996e-09	7.03384e-08
FvH4_3g39710	805.232	-2.24593	0.372826	-6.02407	1.70089e-09	7.07066e-08
FvH4_2g40150	541.108	4.27488	0.709909	6.02174	1.72555e-09	7.16439e-08
FvH4_2g03300	5806.62	2.6763	0.44451	6.02077	1.73586e-09	7.19843e-08
FvH4_3g43300	980.997	-2.26579	0.376448	-6.01886	1.75645e-09	7.27491e-08
FvH4_1g23630	298.65	2.34642	0.390018	6.01617	1.7859e-09	7.37728e-08
FvH4_1g27990	51.7836	-2.39304	0.397778	-6.01601	1.78768e-09	7.37728e-08
FvH4_4g33960	466.483	-2.62813	0.436844	-6.01619	1.78572e-09	7.37728e-08
FvH4_1g08541	24.9204	-3.06064	0.5088	-6.01541	1.79433e-09	7.39573e-08
FvH4_2g26630	372.857	2.29514	0.38163	6.01405	1.80942e-09	7.44887e-08
FvH4_5g18880	423.57	-2.674	0.444717	-6.01281	1.82336e-09	7.4972e-08
FvH4_6g17730	197.015	-2.29934	0.382624	-6.00939	1.86225e-09	7.64784e-08
FvH4_3g08290	121.769	2.81531	0.468691	6.00675	1.89281e-09	7.76394e-08
FvH4_5g39440	1694.63	-2.26985	0.378039	-6.00426	1.92201e-09	7.8742e-08
FvH4_2g17780	286.064	-2.14998	0.358112	-6.00366	1.92922e-09	7.89133e-08
FvH4_4g08920	234.704	-2.24691	0.374265	-6.00352	1.93083e-09	7.89133e-08
FvH4_4g05050	24.841	3.13931	0.523553	5.99617	2.02028e-09	8.24139e-08
FvH4_4g23030	111.631	2.46428	0.41099	5.99595	2.02293e-09	8.24139e-08
FvH4_4g24720	342.716	2.00208	0.333908	5.99589	2.02377e-09	8.24139e-08
FvH4_5g05740	830.886	-2.24115	0.374068	-5.99127	2.08203e-09	8.46851e-08
FvH4_5g28110	63.7157	-2.29548	0.383397	-5.98722	2.13452e-09	8.67162e-08
FvH4_6g53292	709.918	2.11687	0.353668	5.98546	2.15776e-09	8.75555e-08
FvH4_2g34800	32.6575	3.45621	0.577612	5.98361	2.18243e-09	8.8451e-08
FvH4_6g08650	1242.72	-2.10406	0.351683	-5.98282	2.19307e-09	8.8776e-08
FvH4_3g11692	48.5626	3.05332	0.510697	5.97872	2.24893e-09	9.09292e-08
FvH4_7g33050	27.9976	-2.91416	0.48747	-5.97813	2.25713e-09	9.11523e-08
FvH4_1g08890	6384.3	1.99585	0.33402	5.97524	2.29752e-09	9.2673e-08
FvH4_3g31240	158.785	2.46512	0.412606	5.97452	2.30773e-09	9.29745e-08
FvH4_2g31590	33.2431	2.93046	0.49057	5.97359	2.32091e-09	9.33946e-08
FvH4_6g44730	42.9936	-2.60451	0.436208	-5.97079	2.36111e-09	9.48997e-08
FvH4_4g17430	31.6478	-2.6283	0.440413	-5.96781	2.40462e-09	9.65343e-08
FvH4_6g03720	33.8616	2.91351	0.488501	5.96417	2.45876e-09	9.85912e-08
FvH4_1g04540	1901.61	-2.21559	0.371523	-5.96352	2.46856e-09	9.88675e-08
FvH4_2g27590	121.121	-2.58708	0.43416	-5.95882	2.54062e-09	1.01634e-07
FvH4_6g17030	143.342	2.61286	0.438518	5.95839	2.54738e-09	1.01784e-07
FvH4_6g05050	140.951	-2.80853	0.471512	-5.95643	2.57804e-09	1.02888e-07
FvH4_5g03341	676.667	2.10067	0.352688	5.95617	2.58223e-09	1.02935e-07
FvH4_4g32970	163.161	-2.35159	0.395196	-5.95043	2.6744e-09	1.06484e-07
FvH4_5g38080	766.777	-2.1462	0.360725	-5.94968	2.6867e-09	1.06848e-07
FvH4_3g40960	693.943	2.16127	0.363398	5.9474	2.72438e-09	1.0822e-07
FvH4_1g14940	65.482	-2.50007	0.420508	-5.94536	2.75851e-09	1.09193e-07
FvH4_3g20240	773.251	2.0252	0.340625	5.94555	2.75533e-09	1.09193e-07
FvH4_4g06912	1894.94	-2.39801	0.40334	-5.94538	2.75816e-09	1.09193e-07
FvH4_6g23170	56.8507	-2.6633	0.448043	-5.94429	2.77657e-09	1.09779e-07
FvH4_5g16681	26.3987	-3.30286	0.555681	-5.94381	2.78472e-09	1.09974e-07
FvH4_5g06575	25.8462	3.11688	0.524601	5.94143	2.82548e-09	1.11454e-07
FvH4_4g23460	256.724	-2.44702	0.412138	-5.93738	2.89615e-09	1.14109e-07
FvH4_5g01350	9592.55	1.87427	0.315855	5.93395	2.9574e-09	1.16387e-07
FvH4_3g39410	538.216	2.14614	0.361852	5.93099	3.0111e-09	1.18363e-07
FvH4_1g14870	35.887	2.84125	0.479333	5.92752	3.07553e-09	1.20756e-07
FvH4_6g45730	1496.5	2.02822	0.342421	5.92317	3.15792e-09	1.23848e-07
FvH4_3g05330	3809.62	1.98572	0.33529	5.92239	3.17292e-09	1.24293e-07
FvH4_4g18850	1327.62	2.07469	0.350333	5.92205	3.17956e-09	1.2441e-07
FvH4_2g15100	25.3715	-2.78724	0.470771	-5.92059	3.20786e-09	1.25372e-07
FvH4_1g05440	99.3279	-2.64025	0.445973	-5.92019	3.21566e-09	1.25389e-07
FvH4_7g23440	44.518	2.65197	0.447946	5.9203	3.21359e-09	1.25389e-07
FvH4_4g04300	413.455	2.098	0.35441	5.91968	3.22575e-09	1.25638e-07
FvH4_2g10131	9978.6	1.90811	0.322347	5.9194	3.23111e-09	1.25702e-07
FvH4_6g43110	550.671	-2.22509	0.376019	-5.9175	3.26871e-09	1.2702e-07
FvH4_2g06540	92.6721	-2.94058	0.496969	-5.91703	3.27802e-09	1.27236e-07
FvH4_6g16550	214.928	-2.36877	0.40037	-5.91645	3.2896e-09	1.2754e-07
FvH4_5g27650	106.715	-2.43412	0.411442	-5.91607	3.29723e-09	1.2769e-07
FvH4_7g11320	119.056	2.61992	0.443028	5.91366	3.34585e-09	1.29425e-07
FvH4_1g24920	53.7391	-2.5195	0.426521	-5.90711	3.48171e-09	1.34527e-07
FvH4_1g00710	570.004	2.22072	0.376128	5.90418	3.54412e-09	1.36783e-07
FvH4_6g24150	69.6297	-2.63543	0.446483	-5.90265	3.57717e-09	1.37589e-07
FvH4_6g48120	432.786	2.22005	0.37611	5.90265	3.57701e-09	1.37589e-07
FvH4_7g23600	223.144	-2.43633	0.41274	-5.90281	3.57371e-09	1.37589e-07
FvH4_5g02430	1000.17	-2.06179	0.349339	-5.90198	3.59169e-09	1.37991e-07
FvH4_3g04980	4955.33	-2.25876	0.382872	-5.89951	3.64587e-09	1.39915e-07
FvH4_5g15540	193.791	-2.18841	0.371182	-5.89579	3.72894e-09	1.42941e-07
FvH4_3g31180	227.604	-2.20495	0.374	-5.8956	3.73331e-09	1.42948e-07
FvH4_5g22940	270.492	-2.10302	0.356778	-5.89448	3.75862e-09	1.43754e-07
FvH4_7g15870	21.9135	-2.94622	0.500023	-5.89216	3.81174e-09	1.45622e-07
FvH4_5g00730	16.0333	3.63378	0.616796	5.89139	3.82968e-09	1.46143e-07
FvH4_6g35220	80.0258	-2.71424	0.461079	-5.88672	3.93939e-09	1.50161e-07
FvH4_1g05630	1212.25	-2.15812	0.366629	-5.88639	3.94732e-09	1.50294e-07
FvH4_5g08760	502.602	-2.00473	0.340618	-5.88556	3.96711e-09	1.50879e-07
FvH4_6g11330	374.951	2.68094	0.455528	5.88534	3.97242e-09	1.50912e-07
FvH4_4g35701	132.856	2.21557	0.376551	5.88384	4.00855e-09	1.52114e-07
FvH4_4g31000	29.307	-2.73935	0.465624	-5.88317	4.02489e-09	1.52564e-07
FvH4_7g18360	27.2816	-2.6868	0.45721	-5.8765	4.1903e-09	1.58657e-07
FvH4_4g35250	56.947	-2.4788	0.421861	-5.87586	4.20641e-09	1.59089e-07
FvH4_7g27620	390.671	-2.13409	0.36321	-5.87562	4.21266e-09	1.59148e-07
FvH4_6g45860	8524.88	-2.14936	0.365919	-5.87387	4.25727e-09	1.60655e-07
FvH4_7g29094	347.693	-2.08976	0.355989	-5.87029	4.35025e-09	1.63982e-07
FvH4_7g29610	43.8244	-2.90724	0.495453	-5.86784	4.41511e-09	1.66242e-07
FvH4_3g05440	23.8594	-2.6969	0.459711	-5.86652	4.45047e-09	1.67388e-07
FvH4_2g26790	118.599	-2.4902	0.424524	-5.86587	4.46789e-09	1.67857e-07
FvH4_3g12190	1011.67	2.01489	0.343521	5.86541	4.48014e-09	1.68131e-07
FvH4_2g02490	8401.32	-2.0982	0.357889	-5.86273	4.55332e-09	1.70501e-07
FvH4_7g23570	48.9154	2.48316	0.423542	5.86284	4.55027e-09	1.70501e-07
FvH4_6g52330	866.237	2.56291	0.437256	5.86133	4.59165e-09	1.71747e-07
FvH4_1g16740	164.24	-2.42539	0.413867	-5.86031	4.61994e-09	1.72615e-07
FvH4_4g15140	24.3853	-2.77333	0.473335	-5.85912	4.65323e-09	1.73668e-07
FvH4_2g22870	39.2054	2.74787	0.46902	5.85875	4.66353e-09	1.73861e-07
FvH4_2g01060	1454.25	-2.24366	0.383079	-5.85692	4.71541e-09	1.75602e-07
FvH4_2g31680	95.5886	-2.20394	0.376514	-5.85354	4.81221e-09	1.79011e-07
FvH4_5g38760	45.7084	-2.3509	0.4018	-5.85092	4.8885e-09	1.8165e-07
FvH4_5g32900	2343.35	-2.2591	0.386124	-5.8507	4.89502e-09	1.81693e-07
FvH4_3g08210	145.118	2.74381	0.469192	5.84794	4.97698e-09	1.84534e-07
FvH4_2g34480	93.293	-2.18889	0.374472	-5.84528	5.05716e-09	1.87303e-07
FvH4_1g26560	148.329	-2.54133	0.43479	-5.84495	5.06717e-09	1.87469e-07
FvH4_5g09380	14.5399	-3.32629	0.569277	-5.84301	5.1266e-09	1.89461e-07
FvH4_6g39950	484.876	-2.65061	0.454273	-5.83483	5.38449e-09	1.98775e-07
FvH4_7g17991	28.0722	-2.72068	0.466481	-5.83235	5.46537e-09	2.01542e-07
FvH4_5g05860	13.3791	-3.40339	0.583817	-5.82955	5.55787e-09	2.04731e-07
FvH4_6g53750	21.249	-3.79103	0.650848	-5.82475	5.71967e-09	2.10463e-07
FvH4_5g38881	175.46	-2.17066	0.372768	-5.82309	5.77701e-09	2.12343e-07
FvH4_1g26280	1396.58	2.02454	0.347861	5.81997	5.88578e-09	2.16107e-07
FvH4_4g09160	74.9192	2.34098	0.402287	5.81918	5.91362e-09	2.16894e-07
FvH4_6g54120	1892.22	2.07845	0.357208	5.81859	5.9346e-09	2.17429e-07
FvH4_4g25730	54.0196	-2.65493	0.456363	-5.81758	5.97074e-09	2.18517e-07
FvH4_2g35740	14.2583	-3.42992	0.589927	-5.81416	6.09409e-09	2.22792e-07
FvH4_1g06060	26.9964	-2.64117	0.454713	-5.80844	6.30584e-09	2.30285e-07
FvH4_6g39410	7602.83	1.97365	0.339816	5.80799	6.32281e-09	2.30657e-07
FvH4_5g26520	29.0089	-2.61871	0.45097	-5.80684	6.36643e-09	2.31999e-07
FvH4_6g05980	35.9956	-2.57418	0.44397	-5.7981	6.70724e-09	2.44156e-07
FvH4_7g22910	182403	-2.02503	0.34943	-5.79523	6.8226e-09	2.4809e-07
FvH4_7g20350	78.5536	-2.31644	0.399882	-5.79281	6.9219e-09	2.51249e-07
FvH4_7g27001	45.9569	2.48338	0.428706	5.79275	6.92427e-09	2.51249e-07
FvH4_7g28350	609.82	-2.05146	0.354443	-5.78784	7.12986e-09	2.58433e-07
FvH4_7g32040	91.3524	-2.51565	0.43467	-5.7875	7.14436e-09	2.58682e-07
FvH4_1g12070	872.087	-2.29673	0.396914	-5.78646	7.18871e-09	2.60011e-07
FvH4_6g28190	52.1176	-2.51834	0.435242	-5.78607	7.2053e-09	2.60249e-07
FvH4_6g37770	37.899	-2.59659	0.448775	-5.78594	7.21061e-09	2.60249e-07
FvH4_4g29030	15.3981	-3.23287	0.559044	-5.78287	7.34388e-09	2.64777e-07
FvH4_3g04360	57.4066	-2.59022	0.448007	-5.78164	7.39742e-09	2.66425e-07
FvH4_1g20240	473.681	2.02622	0.350474	5.78137	7.40949e-09	2.66577e-07
FvH4_3g02940	398.528	-2.16795	0.375186	-5.77834	7.5442e-09	2.71124e-07
FvH4_6g03800	25.093	2.86853	0.496458	5.77799	7.55984e-09	2.71124e-07
FvH4_7g10690	15.8886	-3.13199	0.542045	-5.7781	7.55473e-09	2.71124e-07
FvH4_2g31940	46656.4	-1.99049	0.344597	-5.7763	7.6363e-09	2.73289e-07
FvH4_2g39790	1273.75	-2.49701	0.432283	-5.77634	7.6344e-09	2.73289e-07
FvH4_4g14500	24.878	-3.00134	0.519633	-5.77588	7.65505e-09	2.73672e-07
FvH4_1g16970	130.355	-2.42274	0.419558	-5.77451	7.71762e-09	2.75619e-07
FvH4_6g35250	107.452	-2.08097	0.360417	-5.77379	7.75074e-09	2.76511e-07
FvH4_3g43440	436.635	2.15252	0.373254	5.76689	8.07467e-09	2.87765e-07
FvH4_6g08130	38.1032	-2.86506	0.497077	-5.76383	8.22281e-09	2.92737e-07
FvH4_7g15910	520.622	-2.38203	0.413325	-5.76309	8.25872e-09	2.93708e-07
FvH4_4g15221	27.9947	-2.59137	0.449686	-5.76263	8.28129e-09	2.94202e-07
FvH4_4g35530	192.365	-2.24567	0.389788	-5.76126	8.34894e-09	2.96084e-07
FvH4_6g05230	127.996	-2.61578	0.454034	-5.7612	8.35168e-09	2.96084e-07
FvH4_2g06190	110.628	-2.27781	0.395474	-5.7597	8.42655e-09	2.98426e-07
FvH4_7g10710	82.3104	-2.29181	0.397976	-5.75866	8.47834e-09	2.99948e-07
FvH4_6g08330	20.1071	-2.88427	0.501235	-5.75432	8.69922e-09	3.07122e-07
FvH4_6g35680	1099.22	-2.06287	0.358486	-5.7544	8.69511e-09	3.07122e-07
FvH4_6g39680	131.279	2.73466	0.475292	5.75364	8.73406e-09	3.08032e-07
FvH4_6g54090	29.5306	-2.66929	0.463962	-5.75326	8.75395e-09	3.08413e-07
FvH4_6g10250	1839.75	2.32201	0.403782	5.75064	8.8907e-09	3.12907e-07
FvH4_6g39430	4248.23	2.15551	0.374862	5.75015	8.91648e-09	3.13489e-07
FvH4_3g05830	218.76	-2.26177	0.393378	-5.74961	8.94514e-09	3.14172e-07
FvH4_2g26700	56.508	-2.88741	0.502293	-5.74846	9.00608e-09	3.15985e-07
FvH4_1g18020	78.4931	2.65686	0.462211	5.74816	9.02202e-09	3.16123e-07
FvH4_6g16110	20.9862	-2.73659	0.476092	-5.74804	9.02864e-09	3.16123e-07
FvH4_4g16260	15.6984	-3.36572	0.585793	-5.74557	9.161e-09	3.20098e-07
FvH4_4g34030	324.426	-2.12698	0.370194	-5.74557	9.16099e-09	3.20098e-07
FvH4_3g01280	513.101	-2.3273	0.405109	-5.74489	9.19828e-09	3.2107e-07
FvH4_1g21360	57.0973	-2.93333	0.510999	-5.74038	9.44623e-09	3.29386e-07
FvH4_6g53000	215.768	2.15809	0.376003	5.73956	9.49214e-09	3.30648e-07
FvH4_3g17060	24.5688	-2.91278	0.507659	-5.73766	9.59908e-09	3.3403e-07
FvH4_2g37410	19154.9	2.02186	0.35243	5.7369	9.64276e-09	3.35207e-07
FvH4_1g30330	803.33	1.86904	0.325845	5.73598	9.69504e-09	3.3668e-07
FvH4_3g29900	99.5501	-2.18983	0.382038	-5.73197	9.9268e-09	3.44376e-07
FvH4_5g00570	86.8051	-2.17989	0.380447	-5.72981	1.00543e-08	3.48443e-07
FvH4_3g12180	516.842	-2.11413	0.368982	-5.72961	1.00661e-08	3.48498e-07
FvH4_5g15001	17.0069	3.32572	0.580767	5.72643	1.02568e-08	3.54736e-07
FvH4_1g03510	531.903	-2.12902	0.3718	-5.72625	1.02674e-08	3.54742e-07
FvH4_1g01760	80.2895	-2.39406	0.418148	-5.72539	1.03198e-08	3.5619e-07
FvH4_2g38060	222.996	-1.99731	0.349016	-5.72269	1.04848e-08	3.61404e-07
FvH4_4g16670	3893.07	-1.97216	0.344628	-5.72258	1.04921e-08	3.61404e-07
FvH4_6g40840	59.1201	2.42435	0.423676	5.72219	1.05162e-08	3.61866e-07
FvH4_4g28140	116.366	-2.24961	0.393396	-5.71843	1.07514e-08	3.69213e-07
FvH4_6g51380	40.2652	-2.54604	0.445234	-5.71844	1.07505e-08	3.69213e-07
FvH4_2g03522	872.704	-2.47869	0.43355	-5.7172	1.08292e-08	3.71506e-07
FvH4_5g19400	177.048	-2.43208	0.425417	-5.71694	1.08463e-08	3.71717e-07
FvH4_5g17650	9488.31	2.29391	0.401296	5.71625	1.08898e-08	3.72834e-07
FvH4_2g32120	616.946	1.88108	0.329475	5.70933	1.13423e-08	3.87933e-07
FvH4_3g01780	947.726	2.08644	0.365595	5.70698	1.14998e-08	3.92151e-07
FvH4_3g39620	64.3975	-2.47507	0.433693	-5.70697	1.15002e-08	3.92151e-07
FvH4_7g13080	18.5261	3.09206	0.541803	5.70698	1.14998e-08	3.92151e-07
FvH4_3g11780	37.7295	2.64754	0.463965	5.70634	1.15433e-08	3.93224e-07
FvH4_6g49000	52.2984	-2.40061	0.421498	-5.69542	1.23071e-08	4.18824e-07
FvH4_6g28200	229.314	-2.2715	0.398846	-5.69519	1.23234e-08	4.18958e-07
FvH4_3g29120	417.576	-2.33012	0.409181	-5.6946	1.23662e-08	4.1976e-07
FvH4_7g27470	719.33	-2.20607	0.387402	-5.69452	1.23717e-08	4.1976e-07
FvH4_4g00310	13310.1	1.98418	0.348566	5.69241	1.25262e-08	4.24579e-07
FvH4_5g17450	2415.34	1.8921	0.332432	5.69168	1.25796e-08	4.25959e-07
FvH4_5g34111	95.8227	-2.09763	0.368555	-5.69151	1.2592e-08	4.25959e-07
FvH4_2g11630	14.8417	-3.3157	0.582774	-5.6895	1.27408e-08	4.30565e-07
FvH4_7g13480	556.787	-2.21087	0.388613	-5.68914	1.2768e-08	4.31055e-07
FvH4_2g19930	280.023	-2.15532	0.379242	-5.68323	1.32172e-08	4.45775e-07
FvH4_5g37520	54.7767	-2.89579	0.509564	-5.68287	1.32455e-08	4.46286e-07
FvH4_1g09453	66.5735	-2.74847	0.483672	-5.68251	1.32734e-08	4.46782e-07
FvH4_4g23880	179.334	-2.42828	0.427618	-5.67862	1.35786e-08	4.56604e-07
FvH4_3g21430	8241.43	1.83624	0.323656	5.67341	1.39984e-08	4.70255e-07
FvH4_2g39880	118.551	-2.29192	0.404052	-5.67235	1.40856e-08	4.72716e-07
FvH4_7g29491	83.6964	2.50928	0.442515	5.67049	1.4239e-08	4.77391e-07
FvH4_2g21630	4049.27	1.97905	0.349319	5.66545	1.46635e-08	4.91142e-07
FvH4_5g18280	166.504	-2.35636	0.41593	-5.66527	1.46794e-08	4.91189e-07
FvH4_4g25560	2685.51	-2.00057	0.353317	-5.66225	1.49405e-08	4.98942e-07
FvH4_5g08580	300.61	-2.2979	0.405821	-5.66236	1.49307e-08	4.98942e-07
FvH4_4g27110	1084.37	-2.082	0.368079	-5.65641	1.54575e-08	5.15699e-07
FvH4_7g02330	16.2213	-3.13614	0.554563	-5.65516	1.557e-08	5.18943e-07
FvH4_6g38700	569.478	-2.04844	0.362313	-5.65379	1.56951e-08	5.226e-07
FvH4_2g33050	319.818	2.04107	0.36111	5.6522	1.58406e-08	5.26929e-07
FvH4_2g30251	124.446	2.34516	0.415043	5.65041	1.60069e-08	5.3194e-07
FvH4_2g17100	2733.75	1.96308	0.34764	5.64687	1.63398e-08	5.42473e-07
FvH4_4g31230	364.631	-1.95992	0.347232	-5.64441	1.6575e-08	5.49745e-07
FvH4_3g13410	200.74	-2.42335	0.429409	-5.64347	1.66657e-08	5.52211e-07
FvH4_1g18670	315.439	-2.19479	0.388987	-5.64234	1.67755e-08	5.55309e-07
FvH4_6g05092	18.5788	-3.39573	0.601871	-5.64196	1.68128e-08	5.56e-07
FvH4_3g45790	198.382	2.29777	0.407305	5.64141	1.68665e-08	5.57235e-07
FvH4_3g25740	396.444	2.00279	0.355045	5.64094	1.69122e-08	5.58202e-07
FvH4_5g13890	49.7876	-2.23147	0.395617	-5.64049	1.69562e-08	5.59111e-07
FvH4_6g44490	79.6655	-2.2563	0.400089	-5.6395	1.70548e-08	5.61815e-07
FvH4_1g03760	142.745	2.28689	0.405562	5.63882	1.7122e-08	5.63483e-07
FvH4_1g14050	308.597	2.25462	0.400008	5.63643	1.7361e-08	5.70795e-07
FvH4_6g33590	8223.46	1.98518	0.352232	5.636	1.74041e-08	5.71658e-07
FvH4_6g39813	484.698	-2.2364	0.396934	-5.6342	1.75874e-08	5.77123e-07
FvH4_7g17440	2081.11	-2.06269	0.366124	-5.63386	1.76223e-08	5.77708e-07
FvH4_2g39020	91.2703	-2.24013	0.397657	-5.63332	1.76772e-08	5.78951e-07
FvH4_7g20190	228.18	-2.01877	0.358406	-5.63265	1.77459e-08	5.8064e-07
FvH4_4g05930	1465.47	2.31212	0.410605	5.63101	1.79153e-08	5.85617e-07
FvH4_3g06512	618.055	-2.05397	0.364826	-5.63001	1.80198e-08	5.88469e-07
FvH4_5g02240	91.5694	2.19707	0.390281	5.62945	1.8078e-08	5.89801e-07
FvH4_7g25530	49.5666	2.55904	0.454885	5.6257	1.84759e-08	6.02205e-07
FvH4_1g01362	17.0457	3.29241	0.585344	5.62475	1.85775e-08	6.04936e-07
FvH4_7g22750	126.118	-2.45768	0.437092	-5.62279	1.87899e-08	6.11266e-07
FvH4_2g20842	633.13	-2.20801	0.392739	-5.62208	1.88677e-08	6.13209e-07
FvH4_4g34062	252.007	-2.20862	0.393044	-5.61926	1.91782e-08	6.22704e-07
FvH4_4g23093	785.663	-2.10088	0.374013	-5.61713	1.94155e-08	6.29807e-07
FvH4_6g32260	146.495	-2.04422	0.364307	-5.61125	2.0087e-08	6.50968e-07
FvH4_7g24990	28.3577	3.98935	0.711546	5.60659	2.06355e-08	6.68107e-07
FvH4_2g18490	49.2025	-2.544	0.454157	-5.60159	2.12391e-08	6.86994e-07
FvH4_5g25310	272.282	2.11834	0.37826	5.60023	2.14074e-08	6.91777e-07
FvH4_3g03740	580.143	-2.03671	0.363706	-5.59987	2.1451e-08	6.92527e-07
FvH4_4g06910	18.0208	3.31575	0.592242	5.59863	2.16051e-08	6.96841e-07
FvH4_7g31490	1006.44	-2.12705	0.379973	-5.59789	2.16974e-08	6.99153e-07
FvH4_1g10740	166.81	-2.46106	0.439838	-5.59538	2.20143e-08	7.08692e-07
FvH4_3g08530	712.798	-2.15514	0.385209	-5.59474	2.20956e-08	7.10637e-07
FvH4_2g29822	58.2233	-2.56438	0.458525	-5.59267	2.23608e-08	7.18485e-07
FvH4_5g23710	159.903	-2.05351	0.367252	-5.59156	2.25042e-08	7.22411e-07
FvH4_4g32820	371.434	-2.13801	0.382421	-5.59072	2.26133e-08	7.25229e-07
FvH4_3g42560	750.2	-2.03911	0.36488	-5.58844	2.29125e-08	7.34129e-07
FvH4_6g33140	29.0388	-2.44033	0.4369	-5.58557	2.32936e-08	7.45636e-07
FvH4_4g04161	585.639	-2.03332	0.364153	-5.58371	2.35443e-08	7.52951e-07
FvH4_2g21040	520.621	-2.06315	0.369757	-5.57974	2.40875e-08	7.69598e-07
FvH4_5g09720	344.55	-2.01915	0.361919	-5.57901	2.41897e-08	7.72136e-07
FvH4_7g12030	71.9087	-2.40997	0.432129	-5.57696	2.44756e-08	7.80529e-07
FvH4_5g03100	29.0357	-2.58625	0.463886	-5.57518	2.47268e-08	7.87803e-07
FvH4_3g43530	3502.19	-2.31552	0.415378	-5.57448	2.48269e-08	7.90249e-07
FvH4_6g00410	1786.35	-1.92275	0.345166	-5.57052	2.53986e-08	8.07689e-07
FvH4_7g31950	185.179	-2.12249	0.381162	-5.56847	2.56982e-08	8.16453e-07
FvH4_3g28890	20.9798	-2.74576	0.493121	-5.56811	2.57511e-08	8.17369e-07
FvH4_1g02220	358.992	-2.08426	0.374769	-5.56147	2.67515e-08	8.4833e-07
FvH4_3g26490	20.1334	3.16504	0.569277	5.55974	2.70172e-08	8.55957e-07
FvH4_2g16910	325.937	-2.00803	0.361411	-5.55608	2.75895e-08	8.73274e-07
FvH4_6g22880	796.004	-2.06287	0.371557	-5.55197	2.82468e-08	8.93245e-07
FvH4_2g17332	13.9358	-3.36511	0.606196	-5.5512	2.83715e-08	8.96355e-07
FvH4_3g07042	183.211	-2.21762	0.400064	-5.54316	2.9706e-08	9.37643e-07
FvH4_1g15260	119.632	-1.98063	0.357608	-5.53854	3.05008e-08	9.61836e-07
FvH4_5g18290	83.7848	-2.27753	0.411581	-5.53362	3.13686e-08	9.88284e-07
FvH4_2g25980	136.93	-2.23198	0.403469	-5.53196	3.16664e-08	9.96743e-07
FvH4_7g04820	2250.8	2.07716	0.375802	5.52727	3.25253e-08	1.02283e-06
FvH4_6g03400	207.112	-1.8438	0.33367	-5.5258	3.27979e-08	1.03045e-06
FvH4_2g23800	484.266	2.16734	0.392242	5.52552	3.28502e-08	1.03114e-06
FvH4_2g13650	63.4712	-2.21206	0.400523	-5.52293	3.33401e-08	1.04551e-06
FvH4_2g23170	132.923	-2.39703	0.434027	-5.52277	3.33695e-08	1.04551e-06
FvH4_2g18340	110.506	2.26433	0.410227	5.5197	3.39577e-08	1.06295e-06
FvH4_7g17770	99.3112	-2.33499	0.423044	-5.51949	3.39988e-08	1.06326e-06
FvH4_4g20640	844.518	2.09964	0.380522	5.51779	3.43281e-08	1.07257e-06
FvH4_5g02020	65.4108	2.63091	0.477066	5.51477	3.49229e-08	1.09015e-06
FvH4_7g05740	546.967	-2.65888	0.482198	-5.51409	3.50589e-08	1.09339e-06
FvH4_4g12810	260.19	-2.23376	0.405189	-5.51288	3.53015e-08	1.09832e-06
FvH4_5g10380	53.3735	-2.23548	0.405506	-5.51282	3.53139e-08	1.09832e-06
FvH4_6g19870	271.369	-2.08096	0.377465	-5.51298	3.5281e-08	1.09832e-06
FvH4_4g24800	1302.54	1.82527	0.331301	5.50938	3.60092e-08	1.11892e-06
FvH4_7g13980	847.465	-2.21816	0.402739	-5.50768	3.6359e-08	1.12876e-06
FvH4_2g29540	56.2399	-2.25409	0.409312	-5.50701	3.64986e-08	1.13206e-06
FvH4_5g32101	903.351	-2.18201	0.396313	-5.50576	3.67574e-08	1.13904e-06
FvH4_3g28090	32571.6	-1.94928	0.354075	-5.50528	3.68576e-08	1.14111e-06
FvH4_6g09500	32.2389	2.65055	0.481769	5.50171	3.76133e-08	1.16344e-06
FvH4_2g13810	184.993	-2.2184	0.40328	-5.5009	3.77857e-08	1.16771e-06
FvH4_2g10800	29.5164	-2.85235	0.51877	-5.4983	3.8346e-08	1.18189e-06
FvH4_4g23010	280.238	2.42108	0.440332	5.49829	3.83489e-08	1.18189e-06
FvH4_7g29721	47.5954	2.2212	0.403964	5.49852	3.82989e-08	1.18189e-06
FvH4_1g18530	1613.57	-1.94298	0.353665	-5.49385	3.93257e-08	1.2109e-06
FvH4_7g17510	75.5392	-2.44054	0.444384	-5.49197	3.97485e-08	1.22281e-06
FvH4_2g07760	27.2611	2.67489	0.487455	5.48745	4.07769e-08	1.25217e-06
FvH4_3g07010	397.074	2.00061	0.364578	5.48746	4.07754e-08	1.25217e-06
FvH4_1g20560	78.7854	-2.38349	0.434599	-5.48435	4.14996e-08	1.27322e-06
FvH4_4g02981	4375.25	1.82063	0.33198	5.48416	4.15443e-08	1.27344e-06
FvH4_1g23170	116.346	-2.26544	0.41326	-5.48187	4.20862e-08	1.28888e-06
FvH4_6g49081	3295.14	1.95316	0.356363	5.48083	4.23332e-08	1.29528e-06
FvH4_3g35371	749.855	-2.14067	0.390655	-5.47969	4.26064e-08	1.30247e-06
FvH4_6g52870	300.95	-2.35256	0.429363	-5.47919	4.27286e-08	1.30386e-06
FvH4_7g27750	50.6	-2.16638	0.395374	-5.47931	4.26979e-08	1.30386e-06
FvH4_6g10730	39.5166	-2.34038	0.427212	-5.47825	4.29541e-08	1.30956e-06
FvH4_5g06573	118.882	-2.40954	0.439955	-5.47679	4.33111e-08	1.31926e-06
FvH4_1g01772	2833.77	-2.07012	0.37814	-5.47447	4.38815e-08	1.33424e-06
FvH4_3g23570	50.4524	-2.28033	0.416534	-5.47452	4.38698e-08	1.33424e-06
FvH4_5g08350	66.8674	-2.36686	0.432396	-5.47382	4.40427e-08	1.33794e-06
FvH4_3g45300	553.735	-1.89289	0.345846	-5.47321	4.41953e-08	1.34138e-06
FvH4_6g45321	2379.42	-2.07989	0.380065	-5.47246	4.43837e-08	1.3459e-06
FvH4_6g04660	1940.75	-2.31093	0.422337	-5.47177	4.45551e-08	1.34989e-06
FvH4_4g03560	28.2235	-2.5952	0.474811	-5.46576	4.60935e-08	1.39525e-06
FvH4_1g20821	36.1782	-2.69069	0.49252	-5.46311	4.67868e-08	1.41386e-06
FvH4_6g39990	458.56	-2.02759	0.371142	-5.46309	4.67915e-08	1.41386e-06
FvH4_1g08531	11989.9	-2.07584	0.380006	-5.46264	4.69092e-08	1.4149e-06
FvH4_3g11100	91.3626	-2.37506	0.434779	-5.46269	4.68979e-08	1.4149e-06
FvH4_3g40272	12.9712	-3.28764	0.601877	-5.46232	4.69964e-08	1.41627e-06
FvH4_5g18090	128.16	-2.12788	0.389581	-5.46196	4.70899e-08	1.41783e-06
FvH4_7g11061	330.911	-2.02251	0.370447	-5.45963	4.77126e-08	1.43531e-06
FvH4_5g13111	71.3463	-2.42357	0.443934	-5.45929	4.7804e-08	1.43679e-06
FvH4_3g43310	217.779	1.95458	0.358095	5.45827	4.80786e-08	1.44376e-06
FvH4_4g27590	353.885	1.79871	0.330017	5.45035	5.02707e-08	1.50825e-06
FvH4_6g10640	196.367	-2.17383	0.399045	-5.44759	5.10579e-08	1.53052e-06
FvH4_6g30700	115.144	-2.57289	0.472342	-5.44708	5.12034e-08	1.53353e-06
FvH4_3g27940	44.9274	2.28071	0.418812	5.44568	5.16092e-08	1.54432e-06
FvH4_5g03950	57.2874	-2.24642	0.412625	-5.44422	5.20337e-08	1.55565e-06
FvH4_2g38170	54.8207	2.30302	0.423189	5.44207	5.26654e-08	1.57315e-06
FvH4_3g38600	493.664	-1.91417	0.351918	-5.43924	5.35087e-08	1.59694e-06
FvH4_1g13200	623.049	-1.81358	0.333444	-5.43893	5.36026e-08	1.59834e-06
FvH4_3g00840	787.987	2.07422	0.381528	5.43661	5.43024e-08	1.61778e-06
FvH4_4g25610	449.828	2.0395	0.375174	5.43616	5.44417e-08	1.62051e-06
FvH4_7g16960	40.8574	-2.32175	0.427138	-5.43561	5.46104e-08	1.62411e-06
FvH4_5g10020	1611.1	2.00169	0.368397	5.43351	5.52569e-08	1.6419e-06
FvH4_6g05820	42.7649	-2.33424	0.429761	-5.43148	5.5888e-08	1.6592e-06
FvH4_5g20290	106.109	-2.69852	0.496934	-5.43034	5.62483e-08	1.66844e-06
FvH4_5g00680	274.952	1.8789	0.346224	5.42684	5.73594e-08	1.69991e-06
FvH4_4g27340	75.0185	-2.61346	0.481655	-5.42599	5.76328e-08	1.70653e-06
FvH4_1g15680	435.528	-2.07864	0.383106	-5.42576	5.77076e-08	1.70725e-06
FvH4_2g40801	20.4193	3.06157	0.564338	5.42507	5.79306e-08	1.71236e-06
FvH4_3g30391	120.817	-2.08589	0.384611	-5.42339	5.84798e-08	1.72559e-06
FvH4_6g03980	31.614	-2.72294	0.502073	-5.42339	5.84792e-08	1.72559e-06
FvH4_5g04120	546.037	-2.38082	0.439037	-5.42283	5.86633e-08	1.7295e-06
FvH4_4g28080	5440.62	-1.84821	0.340861	-5.42217	5.88787e-08	1.73434e-06
FvH4_4g02170	295.687	1.96057	0.361874	5.41781	6.03323e-08	1.77562e-06
FvH4_1g22620	7519.61	-1.99306	0.367945	-5.41674	6.06963e-08	1.78479e-06
FvH4_1g07370	793.59	-2.03934	0.376744	-5.41306	6.19559e-08	1.82025e-06
FvH4_7g06520	520.394	-1.8591	0.343578	-5.41101	6.26698e-08	1.83963e-06
FvH4_6g11970	288.185	2.18151	0.403224	5.41016	6.29694e-08	1.84683e-06
FvH4_2g26231	266.385	-2.116	0.391259	-5.40819	6.36654e-08	1.86563e-06
FvH4_3g29980	2422.9	-2.27978	0.421761	-5.4054	6.46654e-08	1.8933e-06
FvH4_4g25740	58.2295	-2.43833	0.45119	-5.40423	6.50862e-08	1.90398e-06
FvH4_4g01760	196.275	1.91697	0.354761	5.40357	6.53274e-08	1.90939e-06
FvH4_5g00780	160.164	3.60836	0.667846	5.40298	6.55436e-08	1.91407e-06
FvH4_6g45320	89.5062	-2.24936	0.416419	-5.40168	6.60211e-08	1.92635e-06
FvH4_1g15030	82.0704	2.03825	0.377394	5.40086	6.63228e-08	1.93349e-06
FvH4_6g20500	419.101	-2.19336	0.406248	-5.39908	6.69851e-08	1.95113e-06
FvH4_1g25190	12.8924	3.34772	0.620498	5.39521	6.84449e-08	1.99194e-06
FvH4_5g15220	23.5389	-2.44958	0.454287	-5.39213	6.96257e-08	2.02457e-06
FvH4_4g22090	9815.54	-2.29804	0.426312	-5.39051	7.02599e-08	2.04126e-06
FvH4_7g30650	548.128	-2.08881	0.387564	-5.38959	7.06185e-08	2.04993e-06
FvH4_2g38540	43.789	-2.57751	0.478377	-5.38803	7.12344e-08	2.06604e-06
FvH4_3g38461	156.835	-2.07102	0.384507	-5.38618	7.19716e-08	2.08564e-06
FvH4_3g29360	171.794	-2.3393	0.434371	-5.38549	7.22479e-08	2.09186e-06
FvH4_6g37440	174.277	2.02526	0.376171	5.38389	7.28938e-08	2.10877e-06
FvH4_2g29871	338.998	2.44364	0.454161	5.38056	7.42549e-08	2.14631e-06
FvH4_2g35620	201.301	-1.99617	0.371046	-5.37985	7.45496e-08	2.153e-06
FvH4_5g27600	1401.66	1.82471	0.339218	5.37918	7.48277e-08	2.1592e-06
FvH4_6g13390	29.9657	-2.3864	0.443655	-5.37897	7.49149e-08	2.15988e-06
FvH4_5g07540	932.953	-2.40242	0.446705	-5.37809	7.52804e-08	2.16857e-06
FvH4_1g04420	176.055	1.89345	0.352231	5.3756	7.63279e-08	2.19503e-06
FvH4_6g13360	848.246	-2.15468	0.400825	-5.37562	7.63209e-08	2.19503e-06
FvH4_6g39031	680.549	-2.03193	0.378023	-5.37515	7.65205e-08	2.1987e-06
FvH4_3g40270	1169.4	-1.88842	0.351407	-5.37388	7.70595e-08	2.21158e-06
FvH4_6g44750	2247.15	-2.05412	0.382248	-5.37379	7.70988e-08	2.21158e-06
FvH4_5g11560	32.134	-2.27022	0.422717	-5.37053	7.85038e-08	2.24998e-06
FvH4_7g04090	223.19	-2.38836	0.444735	-5.37029	7.86083e-08	2.25107e-06
FvH4_3g18650	31.5163	-2.4418	0.454817	-5.36876	7.9282e-08	2.26845e-06
FvH4_2g10161	254.118	2.25206	0.419814	5.36443	8.12053e-08	2.32153e-06
FvH4_7g02140	176.776	-2.06828	0.385778	-5.36134	8.26079e-08	2.35964e-06
FvH4_3g18380	1486.73	1.85715	0.346588	5.35838	8.39737e-08	2.39664e-06
FvH4_4g03250	4027.36	1.88388	0.351623	5.35768	8.42993e-08	2.40391e-06
FvH4_5g35970	122.271	2.07999	0.3883	5.35665	8.47777e-08	2.4135e-06
FvH4_7g23160	700.684	1.94795	0.363649	5.35666	8.47746e-08	2.4135e-06
FvH4_6g38230	407.528	-2.28591	0.426985	-5.35361	8.62176e-08	2.45243e-06
FvH4_4g34300	30.9561	-2.52893	0.47249	-5.35236	8.68165e-08	2.4674e-06
FvH4_6g24860	3240.35	-2.01573	0.376724	-5.35067	8.7627e-08	2.48836e-06
FvH4_5g31950	60.3332	-2.28809	0.427644	-5.35046	8.77309e-08	2.48923e-06
FvH4_2g40160	135.707	-2.60932	0.488307	-5.34361	9.11143e-08	2.58307e-06
FvH4_6g45801	52.0934	2.50389	0.46861	5.34322	9.13093e-08	2.58644e-06
FvH4_1g11830	281.997	-1.90619	0.356761	-5.34303	9.14046e-08	2.58698e-06
FvH4_7g04270	133.654	-2.36874	0.443421	-5.34197	9.19437e-08	2.60007e-06
FvH4_6g06480	119.833	-2.27563	0.426019	-5.34162	9.21183e-08	2.60284e-06
FvH4_3g01140	226.286	-2.06513	0.386771	-5.33942	9.32456e-08	2.6325e-06
FvH4_4g31300	127.433	-2.36457	0.442901	-5.33883	9.35508e-08	2.63892e-06
FvH4_4g08180	5921.5	1.68876	0.316333	5.33855	9.36948e-08	2.64079e-06
FvH4_6g42120	213.983	-2.04841	0.383759	-5.33775	9.41051e-08	2.65016e-06
FvH4_2g02760	33.7719	2.75727	0.516666	5.33665	9.46775e-08	2.66186e-06
FvH4_7g28970	376.361	-2.00667	0.376012	-5.33672	9.4641e-08	2.66186e-06
FvH4_2g37950	374.531	1.82736	0.342467	5.33587	9.50892e-08	2.67123e-06
FvH4_5g21050	1004.61	1.83375	0.343744	5.33464	9.5733e-08	2.68709e-06
FvH4_6g36390	110.364	-2.04008	0.382466	-5.33403	9.60563e-08	2.69394e-06
FvH4_6g02860	8538.9	-1.96203	0.367961	-5.33217	9.70443e-08	2.7194e-06
FvH4_6g24640	635.951	3.50297	0.65724	5.32982	9.83102e-08	2.7526e-06
FvH4_4g17050	119.259	-2.18057	0.409348	-5.32693	9.98892e-08	2.79451e-06
FvH4_4g31100	700.537	-1.98303	0.372443	-5.32438	1.01297e-07	2.83157e-06
FvH4_2g12420	20.2938	-2.56975	0.482651	-5.32423	1.01383e-07	2.83164e-06
FvH4_2g19210	970.722	1.91582	0.359987	5.32193	1.02674e-07	2.86533e-06
FvH4_1g28340	3092.82	1.94565	0.365621	5.32149	1.02918e-07	2.86751e-06
FvH4_5g13810	391.778	2.06906	0.388812	5.32149	1.02921e-07	2.86751e-06
FvH4_4g37290	49.0654	-2.19612	0.41305	-5.31683	1.05591e-07	2.93949e-06
FvH4_3g04760	607.197	-1.90624	0.358543	-5.31663	1.05708e-07	2.94035e-06
FvH4_3g01040	2137.34	1.76794	0.33264	5.31487	1.06732e-07	2.96638e-06
FvH4_3g44890	8677.87	1.80734	0.340202	5.31255	1.08099e-07	3.00193e-06
FvH4_1g13440	41.805	-2.15185	0.405123	-5.3116	1.08665e-07	3.01519e-06
FvH4_7g27760	91.1556	2.444	0.460202	5.3107	1.09207e-07	3.02775e-06
FvH4_6g00270	13.3738	3.3671	0.63413	5.3098	1.09747e-07	3.04023e-06
FvH4_2g03570	617.722	-2.38732	0.450057	-5.30449	1.12988e-07	3.12748e-06
FvH4_4g19660	1502.79	-1.9354	0.365014	-5.30225	1.14383e-07	3.1635e-06
FvH4_1g03680	96.4599	-2.08796	0.393869	-5.30115	1.15078e-07	3.17611e-06
FvH4_2g40570	3313.19	2.26774	0.427788	5.30108	1.15119e-07	3.17611e-06
FvH4_4g33011	2494.48	-1.88337	0.355266	-5.30129	1.14987e-07	3.17611e-06
FvH4_2g03550	1580.18	-2.21021	0.417299	-5.29647	1.18066e-07	3.25476e-06
FvH4_2g37910	86.0541	-1.93186	0.364806	-5.29559	1.18634e-07	3.26778e-06
FvH4_3g15380	7493.69	-1.87653	0.354574	-5.29235	1.20752e-07	3.32342e-06
FvH4_2g12620	562.998	-2.42041	0.45761	-5.28924	1.22826e-07	3.37776e-06
FvH4_5g30820	20.4118	-2.57804	0.487519	-5.28808	1.23604e-07	3.39642e-06
FvH4_3g03870	360.219	-1.96799	0.372186	-5.28766	1.23893e-07	3.4016e-06
FvH4_1g22320	51.2793	-2.34797	0.444205	-5.28579	1.25166e-07	3.43377e-06
FvH4_3g14971	19.7804	-2.58912	0.489872	-5.28531	1.25494e-07	3.44e-06
FvH4_4g27660	322.048	2.06018	0.389985	5.28271	1.27286e-07	3.48631e-06
FvH4_6g37460	1367.99	-1.82972	0.346417	-5.28184	1.27891e-07	3.50006e-06
FvH4_5g17260	159.164	-2.07232	0.392463	-5.2803	1.2897e-07	3.52673e-06
FvH4_7g26370	131.947	1.85669	0.351669	5.27967	1.2942e-07	3.53619e-06
FvH4_5g03700	43.8693	-2.23183	0.422907	-5.27734	1.31069e-07	3.57838e-06
FvH4_7g06990	277.232	-1.89417	0.35912	-5.27448	1.33135e-07	3.63187e-06
FvH4_7g32860	937.311	2.38968	0.453124	5.27379	1.33638e-07	3.64266e-06
FvH4_2g29490	985.887	-1.79105	0.339709	-5.2723	1.34725e-07	3.66641e-06
FvH4_6g15200	1748.39	1.72677	0.327516	5.27232	1.3471e-07	3.66641e-06
FvH4_6g32900	44.6625	2.69684	0.511571	5.27168	1.35177e-07	3.67576e-06
FvH4_2g10440	22.3057	-2.45654	0.466071	-5.27075	1.35869e-07	3.69162e-06
FvH4_5g29080	26.1359	-2.46357	0.467537	-5.26926	1.36976e-07	3.7187e-06
FvH4_6g02870	2448.78	-1.99556	0.378741	-5.26893	1.37224e-07	3.72247e-06
FvH4_7g13440	13.4713	-3.28683	0.624091	-5.26658	1.38986e-07	3.76725e-06
FvH4_4g21730	199.778	2.18547	0.415005	5.26613	1.39328e-07	3.77353e-06
FvH4_1g23750	25.1548	2.51072	0.476933	5.26432	1.40711e-07	3.80793e-06
FvH4_2g34510	12.7311	-3.2554	0.618477	-5.26359	1.41273e-07	3.82011e-06
FvH4_3g18240	64.5954	2.42428	0.460656	5.26266	1.41986e-07	3.83632e-06
FvH4_6g41920	114.422	2.46215	0.467896	5.26218	1.42358e-07	3.84332e-06
FvH4_5g18100	5579.31	-2.06171	0.391889	-5.26096	1.43306e-07	3.86586e-06
FvH4_1g17941	107.918	-1.99573	0.379397	-5.26028	1.43839e-07	3.87716e-06
FvH4_1g16930	333.7	-1.98627	0.377694	-5.25893	1.449e-07	3.90264e-06
FvH4_4g04900	15.8388	-2.73528	0.520274	-5.25738	1.46124e-07	3.93249e-06
FvH4_6g05150	28.1355	2.46069	0.468298	5.25453	1.484e-07	3.99058e-06
FvH4_3g15610	16.1323	-2.60943	0.496881	-5.25162	1.50766e-07	4.051e-06
FvH4_6g51140	13.234	-3.25965	0.620844	-5.25036	1.518e-07	4.07557e-06
FvH4_6g36650	62.4025	-2.16072	0.411564	-5.25002	1.52084e-07	4.07995e-06
FvH4_1g16171	146.757	-2.15842	0.411264	-5.24826	1.53545e-07	4.11591e-06
FvH4_5g14430	23.8307	-2.58548	0.492908	-5.24535	1.55983e-07	4.17797e-06
FvH4_3g26390	22.5557	2.64363	0.504233	5.24287	1.58097e-07	4.23125e-06
FvH4_6g03920	72.329	-2.09361	0.399422	-5.24159	1.59195e-07	4.25728e-06
FvH4_6g01013	4981.2	1.78895	0.341527	5.23811	1.62233e-07	4.3351e-06
FvH4_6g39814	268.924	1.88184	0.359272	5.23793	1.62388e-07	4.33585e-06
FvH4_5g16890	7050.86	2.24369	0.428495	5.23622	1.639e-07	4.37276e-06
FvH4_5g27060	1754.72	-1.90492	0.363839	-5.2356	1.64447e-07	4.38391e-06
FvH4_6g30160	2757.43	1.86755	0.356721	5.23531	1.64704e-07	4.38734e-06
FvH4_3g23750	78.2172	2.27444	0.434478	5.23488	1.65088e-07	4.3941e-06
FvH4_6g13700	9163.35	1.95465	0.373414	5.23455	1.65391e-07	4.39528e-06
FvH4_6g34110	14.4695	3.40996	0.651421	5.23465	1.653e-07	4.39528e-06
FvH4_2g38480	89103.3	1.87611	0.358523	5.23288	1.66891e-07	4.43167e-06
FvH4_3g30610	704.496	-1.80586	0.345529	-5.22636	1.72882e-07	4.58389e-06
FvH4_5g36720	15.9437	3.1769	0.607862	5.22635	1.72893e-07	4.58389e-06
FvH4_4g35920	56.8056	-2.11612	0.405078	-5.22398	1.75115e-07	4.63918e-06
FvH4_3g21260	288.127	-1.95569	0.374491	-5.22226	1.7675e-07	4.67884e-06
FvH4_6g18880	28.4157	-2.4155	0.462564	-5.22197	1.77026e-07	4.6825e-06
FvH4_4g20230	966.044	2.12848	0.407659	5.22124	1.7773e-07	4.6938e-06
FvH4_5g33841	248.6	1.83927	0.352257	5.22137	1.77601e-07	4.6938e-06
FvH4_6g09190	92.594	-1.99527	0.382391	-5.21788	1.80983e-07	4.77601e-06
FvH4_7g09340	173.85	-1.9683	0.377312	-5.21664	1.82197e-07	4.80431e-06
FvH4_1g27200	1233.47	-1.93377	0.370855	-5.21435	1.84465e-07	4.86035e-06
FvH4_5g20141	821.421	-2.28983	0.439212	-5.21349	1.85319e-07	4.87906e-06
FvH4_3g35950	26.5653	-2.31554	0.44428	-5.21188	1.86934e-07	4.91778e-06
FvH4_6g41874	1125.16	-2.32753	0.446616	-5.21148	1.87344e-07	4.92475e-06
FvH4_6g34740	9990.24	-1.91131	0.366776	-5.21109	1.8773e-07	4.93106e-06
FvH4_2g21772	565.251	-1.87092	0.359071	-5.21045	1.88384e-07	4.94443e-06
FvH4_2g31490	181.818	2.04284	0.392094	5.21007	1.88766e-07	4.95064e-06
FvH4_4g34690	2436.81	-1.82823	0.350941	-5.20951	1.89342e-07	4.9619e-06
FvH4_2g27140	11.3092	-3.13018	0.600944	-5.20877	1.90094e-07	4.97777e-06
FvH4_3g03950	757.441	-1.89655	0.364141	-5.20828	1.90603e-07	4.98392e-06
FvH4_3g37190	3805.9	-2.25976	0.433879	-5.20826	1.90623e-07	4.98392e-06
FvH4_1g02760	427.669	1.89669	0.364402	5.20494	1.94057e-07	5.06478e-06
FvH4_3g22910	17.391	-2.7341	0.5253	-5.20484	1.94163e-07	5.06478e-06
FvH4_4g15000	123.877	1.82741	0.351082	5.20507	1.93919e-07	5.06478e-06
FvH4_2g07423	15.3766	3.00949	0.578248	5.2045	1.94525e-07	5.07033e-06
FvH4_3g35960	267.586	2.02907	0.390066	5.20185	1.97317e-07	5.13918e-06
FvH4_7g24590	5997.67	-1.89491	0.364337	-5.20098	1.98244e-07	5.15935e-06
FvH4_1g13410	5104.83	1.75302	0.337118	5.20001	1.99272e-07	5.18077e-06
FvH4_4g35580	14.8783	-2.83242	0.544704	-5.19992	1.99372e-07	5.18077e-06
FvH4_2g13270	318.321	-1.833	0.352563	-5.19906	2.00294e-07	5.20076e-06
FvH4_5g12520	1229.26	-1.90107	0.365985	-5.19439	2.05395e-07	5.32913e-06
FvH4_4g33740	2063.73	1.93886	0.373274	5.19421	2.05594e-07	5.33021e-06
FvH4_6g12390	638.908	2.13679	0.411676	5.19048	2.09757e-07	5.43401e-06
FvH4_2g24430	445.565	-2.08256	0.401331	-5.18913	2.1128e-07	5.46654e-06
FvH4_2g27580	87.2137	1.98824	0.383158	5.18908	2.11335e-07	5.46654e-06
FvH4_4g27620	85.9053	-1.93284	0.372536	-5.18832	2.12201e-07	5.48476e-06
FvH4_1g02250	36.6524	2.65108	0.511171	5.1863	2.14518e-07	5.54044e-06
FvH4_5g12840	433.129	-2.09896	0.404789	-5.18533	2.1563e-07	5.56493e-06
FvH4_4g30650	58.0675	-1.93768	0.373782	-5.18398	2.17197e-07	5.60111e-06
FvH4_6g13710	23068.4	1.80998	0.349173	5.18362	2.17623e-07	5.60784e-06
FvH4_3g41140	1830.78	-1.93027	0.372487	-5.18211	2.19387e-07	5.64656e-06
FvH4_6g11493	2592.11	2.08941	0.403201	5.18205	2.19458e-07	5.64656e-06
FvH4_1g23681	79.2453	1.97816	0.381834	5.18068	2.21082e-07	5.68403e-06
FvH4_1g26620	609.429	-1.97645	0.38174	-5.17749	2.24896e-07	5.77335e-06
FvH4_3g04520	107.129	-1.89864	0.366703	-5.17758	2.24786e-07	5.77335e-06
FvH4_5g33670	27.7906	-2.3105	0.446516	-5.17451	2.28506e-07	5.86158e-06
FvH4_2g31130	1052.44	-1.81462	0.350804	-5.17276	2.30662e-07	5.91243e-06
FvH4_4g34970	195.9	-2.13718	0.413256	-5.17157	2.32134e-07	5.94568e-06
FvH4_3g29782	5237.79	1.71575	0.331851	5.17024	2.33798e-07	5.98149e-06
FvH4_6g09670	23.8196	-2.61945	0.506646	-5.17017	2.33885e-07	5.98149e-06
FvH4_6g14170	944.532	-2.0824	0.402887	-5.16869	2.3574e-07	6.0244e-06
FvH4_1g06000	5824.15	1.68114	0.325365	5.16695	2.37943e-07	6.07614e-06
FvH4_6g11850	1046.32	-1.99226	0.385728	-5.16494	2.40522e-07	6.13739e-06
FvH4_2g08090	39.3577	-2.32946	0.451036	-5.1647	2.40826e-07	6.14053e-06
FvH4_2g29010	370.805	-1.95252	0.378133	-5.16357	2.42281e-07	6.17299e-06
FvH4_5g35620	6515.27	-1.98765	0.385003	-5.16268	2.43434e-07	6.19771e-06
FvH4_2g35280	186.378	-2.11678	0.410045	-5.16231	2.43927e-07	6.20562e-06
FvH4_2g31790	97.0949	-2.17188	0.421016	-5.15867	2.48713e-07	6.32265e-06
FvH4_1g23900	37.4265	2.35087	0.455736	5.15841	2.49059e-07	6.3267e-06
FvH4_2g40250	158.66	-2.10991	0.409072	-5.15779	2.49877e-07	6.34273e-06
FvH4_4g11300	19.3822	-2.4996	0.484743	-5.15656	2.51528e-07	6.37988e-06
FvH4_2g15260	48.9135	-2.46395	0.477967	-5.15506	2.53554e-07	6.42646e-06
FvH4_4g01690	93.3354	2.23641	0.433922	5.15395	2.55054e-07	6.45965e-06
FvH4_5g01550	78.3772	-2.42869	0.471842	-5.14725	2.64332e-07	6.68467e-06
FvH4_5g15300	181.95	-2.25454	0.437999	-5.14736	2.64175e-07	6.68467e-06
FvH4_5g36252	23.8769	-2.33745	0.454162	-5.14674	2.65057e-07	6.69801e-06
FvH4_4g08950	13.7263	-2.88862	0.561315	-5.14616	2.65867e-07	6.71348e-06
FvH4_2g27560	40.5008	-2.13198	0.414327	-5.14566	2.66589e-07	6.72671e-06
FvH4_5g35340	174.102	-2.15985	0.420051	-5.14187	2.7202e-07	6.85867e-06
FvH4_6g37420	41.4326	2.28808	0.445196	5.1395	2.75477e-07	6.94068e-06
FvH4_7g01310	149.072	-1.90887	0.371467	-5.13875	2.76578e-07	6.96324e-06
FvH4_5g36661	12.1963	3.24265	0.631138	5.13779	2.7799e-07	6.99361e-06
FvH4_1g20060	6916.16	1.79631	0.349668	5.13718	2.78888e-07	7.011e-06
FvH4_5g26330	210.691	-1.79904	0.350463	-5.13332	2.84681e-07	7.15135e-06
FvH4_3g29700	211.094	-1.83416	0.35745	-5.13125	2.87823e-07	7.22494e-06
FvH4_4g29150	23.825	-2.40622	0.469061	-5.12986	2.89964e-07	7.27331e-06
FvH4_4g13980	26.4008	-2.36387	0.461048	-5.12716	2.94146e-07	7.37275e-06
FvH4_6g46560	5904.37	-1.89756	0.370155	-5.12639	2.95351e-07	7.3975e-06
FvH4_1g09270	46.2568	-2.25641	0.440187	-5.12603	2.9591e-07	7.40604e-06
FvH4_5g05280	70.6382	-2.14348	0.418345	-5.12372	2.99571e-07	7.49214e-06
FvH4_4g22790	2658.12	-1.89847	0.370653	-5.12196	3.02375e-07	7.5567e-06
FvH4_2g15330	17.5478	-2.76587	0.54003	-5.12169	3.02816e-07	7.56215e-06
FvH4_6g46840	294.909	-1.86591	0.364377	-5.12084	3.04182e-07	7.59069e-06
FvH4_1g14370	219.679	-1.94995	0.380843	-5.12007	3.05417e-07	7.61591e-06
FvH4_4g36140	729.25	-1.85856	0.363017	-5.11976	3.05919e-07	7.62284e-06
FvH4_5g33560	6304.99	-2.02822	0.396309	-5.11777	3.09168e-07	7.69814e-06
FvH4_3g03400	465.09	-1.91345	0.373958	-5.11676	3.10834e-07	7.73395e-06
FvH4_7g26940	913.987	-1.71892	0.336091	-5.11446	3.14643e-07	7.82299e-06
FvH4_2g10990	716.916	-1.75402	0.343119	-5.11199	3.18784e-07	7.92017e-06
FvH4_6g18630	212.903	-1.79842	0.351886	-5.11079	3.20817e-07	7.96484e-06
FvH4_6g00080	521.134	1.78968	0.350262	5.10955	3.22922e-07	8.01124e-06
FvH4_6g45620	911.71	-1.79927	0.352172	-5.10907	3.23754e-07	8.02602e-06
FvH4_7g09550	102.362	-1.99488	0.390508	-5.10843	3.24842e-07	8.04712e-06
FvH4_7g03840	69.5617	-1.9256	0.377013	-5.10751	3.26432e-07	8.08062e-06
FvH4_6g38370	317.287	1.98548	0.388828	5.10632	3.285e-07	8.1259e-06
FvH4_3g07041	134.384	-2.15341	0.421812	-5.10515	3.30538e-07	8.16635e-06
FvH4_6g09490	319.456	-1.98643	0.389108	-5.1051	3.30617e-07	8.16635e-06
FvH4_6g50761	1900.01	-1.7976	0.352209	-5.10379	3.32917e-07	8.21718e-06
FvH4_5g12100	55.5169	-2.19972	0.431018	-5.10355	3.33343e-07	8.22173e-06
FvH4_6g43310	176.61	1.94833	0.381895	5.10174	3.36549e-07	8.2948e-06
FvH4_3g26742	284.621	1.80364	0.35355	5.10153	3.36922e-07	8.29711e-06
FvH4_4g25650	1295.3	-1.94554	0.381374	-5.10141	3.37132e-07	8.29711e-06
FvH4_3g42500	34.7361	-2.22005	0.435215	-5.10104	3.37792e-07	8.30734e-06
FvH4_4g13370	1852.49	-1.86279	0.36526	-5.0999	3.39828e-07	8.35136e-06
FvH4_1g10880	903.986	1.81889	0.356747	5.09855	3.42262e-07	8.4051e-06
FvH4_5g38440	142.683	-1.82624	0.358388	-5.0957	3.47457e-07	8.52652e-06
FvH4_7g21060	146.435	2.01675	0.395845	5.09479	3.49137e-07	8.56153e-06
FvH4_7g05610	6731.89	1.6779	0.329383	5.09407	3.50453e-07	8.58762e-06
FvH4_5g15460	154.94	-2.03878	0.40055	-5.08995	3.58151e-07	8.76992e-06
FvH4_1g19310	61.6903	-1.91023	0.375345	-5.08927	3.59452e-07	8.79544e-06
FvH4_4g05760	3235.3	-2.26418	0.445203	-5.08574	3.66204e-07	8.95419e-06
FvH4_4g31990	272.578	1.88425	0.370566	5.08478	3.68054e-07	8.99297e-06
FvH4_2g33830	65.605	1.99759	0.392919	5.08397	3.6962e-07	9.02474e-06
FvH4_2g17950	63.9344	-2.44083	0.480185	-5.08311	3.71301e-07	9.05926e-06
FvH4_3g12770	24.5704	-2.2181	0.436446	-5.08218	3.7312e-07	9.09712e-06
FvH4_4g26100	54.2885	-2.38359	0.469112	-5.08106	3.7533e-07	9.14443e-06
FvH4_3g01690	18.705	-2.45238	0.482773	-5.07978	3.77875e-07	9.19984e-06
FvH4_4g26582	47.8438	2.125	0.418384	5.07908	3.79267e-07	9.22712e-06
FvH4_3g40330	802.076	1.8231	0.359012	5.07811	3.81208e-07	9.26769e-06
FvH4_7g23561	162.669	1.80578	0.355677	5.07702	3.83392e-07	9.31411e-06
FvH4_3g37660	17102.4	-1.83902	0.362257	-5.07655	3.84353e-07	9.33079e-06
FvH4_3g21730	311.529	-1.81877	0.358324	-5.07579	3.85895e-07	9.36154e-06
FvH4_7g02540	3536.75	-1.94875	0.383976	-5.0752	3.87093e-07	9.38391e-06
FvH4_5g27180	196.318	-2.22247	0.437921	-5.07506	3.87378e-07	9.3841e-06
FvH4_7g25180	1283.89	-1.74305	0.34349	-5.07451	3.88492e-07	9.40438e-06
FvH4_7g12920	975.67	-1.9339	0.381363	-5.07104	3.9565e-07	9.57083e-06
FvH4_4g33080	76.5594	-2.26178	0.446101	-5.0701	3.97597e-07	9.6111e-06
FvH4_3g17650	1977.57	-1.76272	0.347799	-5.06821	4.01577e-07	9.70041e-06
FvH4_3g44790	268.069	-1.96552	0.388115	-5.06428	4.09937e-07	9.8953e-06
FvH4_7g29510	863.449	1.8217	0.359794	5.06318	4.1232e-07	9.94575e-06
FvH4_6g45770	33.2172	-2.22985	0.440636	-5.06052	4.1812e-07	1.00785e-05
FvH4_4g10790	1381.81	-1.85288	0.366231	-5.05933	4.20742e-07	1.01345e-05
FvH4_3g09680	7414.2	-1.90256	0.376295	-5.05602	4.28086e-07	1.03041e-05
FvH4_3g35790	115.774	-1.91545	0.378939	-5.05477	4.30912e-07	1.03648e-05
FvH4_2g16070	2831.54	-1.72605	0.341659	-5.05196	4.37292e-07	1.05108e-05
FvH4_2g26150	45.4767	-2.10043	0.415845	-5.051	4.395e-07	1.05564e-05
FvH4_5g19130	456.966	-1.77892	0.352225	-5.05051	4.40643e-07	1.05764e-05
FvH4_2g29000	191.429	-1.91198	0.378688	-5.04895	4.44238e-07	1.06476e-05
FvH4_6g13950	44.5807	-2.13309	0.422472	-5.04907	4.43955e-07	1.06476e-05
FvH4_6g49240	29.3795	-2.5128	0.497756	-5.04826	4.45862e-07	1.0679e-05
FvH4_1g20190	27.7228	2.47358	0.490236	5.04569	4.51898e-07	1.08159e-05
FvH4_5g15570	105.304	-2.18614	0.433331	-5.04495	4.53643e-07	1.08501e-05
FvH4_7g25600	228.676	-1.98958	0.394435	-5.04413	4.55588e-07	1.08889e-05
FvH4_5g11450	76.0524	-2.09298	0.415069	-5.04248	4.59535e-07	1.09755e-05
FvH4_4g31561	3197.41	1.73474	0.344037	5.04231	4.5995e-07	1.09777e-05
FvH4_2g09040	66.0315	2.11225	0.418956	5.04171	4.61402e-07	1.10046e-05
FvH4_6g21351	90.3638	2.52652	0.501212	5.04081	4.63557e-07	1.10483e-05
FvH4_3g11600	171.839	-2.12147	0.420872	-5.04065	4.63948e-07	1.10498e-05
FvH4_3g43880	586.364	1.70229	0.337752	5.04005	4.65412e-07	1.10769e-05
FvH4_2g33910	14278.1	1.65409	0.328218	5.0396	4.66497e-07	1.1095e-05
FvH4_5g05670	12.9283	-2.72997	0.542117	-5.03575	4.75969e-07	1.13123e-05
FvH4_3g37570	3185.81	-2.01499	0.400368	-5.03285	4.83242e-07	1.14772e-05
FvH4_4g00320	144.404	1.96072	0.389943	5.02822	4.95055e-07	1.17495e-05
FvH4_1g30020	824.555	1.84605	0.367229	5.02696	4.9832e-07	1.18188e-05
FvH4_2g36610	475.792	-2.00885	0.399795	-5.0247	5.04212e-07	1.19502e-05
FvH4_6g52050	524.511	-1.87434	0.373181	-5.02261	5.09748e-07	1.20729e-05
FvH4_1g30230	159.322	-2.10748	0.419833	-5.0198	5.17266e-07	1.22424e-05
FvH4_6g05830	137.642	-2.0671	0.411811	-5.01954	5.17955e-07	1.22457e-05
FvH4_6g20110	54.8005	-2.10602	0.419569	-5.01948	5.18127e-07	1.22457e-05
FvH4_3g21100	84.4576	3.41869	0.681254	5.01823	5.21494e-07	1.23168e-05
FvH4_2g31640	1262.67	-1.90118	0.378922	-5.01733	5.23958e-07	1.23664e-05
FvH4_1g00500	1423.21	-1.93978	0.386672	-5.0166	5.25942e-07	1.24046e-05
FvH4_7g01560	1174.12	1.79643	0.35824	5.01462	5.31392e-07	1.25244e-05
FvH4_3g34020	102.266	1.88107	0.375146	5.01422	5.32489e-07	1.25416e-05
FvH4_3g09320	114.424	-2.0167	0.402227	-5.01384	5.33545e-07	1.25577e-05
FvH4_1g14300	30.9599	2.47011	0.492685	5.01357	5.34292e-07	1.25666e-05
FvH4_3g08360	121.455	-2.02707	0.40434	-5.01329	5.35076e-07	1.25763e-05
FvH4_3g12840	35.1617	-2.27526	0.453893	-5.01278	5.36492e-07	1.26009e-05
FvH4_7g14060	80.1377	-2.11538	0.422046	-5.01219	5.38127e-07	1.26305e-05
FvH4_5g27140	863.432	-1.89111	0.377418	-5.01065	5.42476e-07	1.27238e-05
FvH4_2g39310	206.882	-1.88575	0.376367	-5.01041	5.43131e-07	1.27304e-05
FvH4_2g30381	355.838	1.98926	0.397101	5.00946	5.45835e-07	1.27724e-05
FvH4_3g24920	20.0996	2.70498	0.539983	5.00938	5.4605e-07	1.27724e-05
FvH4_6g28350	57.8078	-2.22235	0.443635	-5.0094	5.45987e-07	1.27724e-05
FvH4_6g32300	17.5995	-2.4825	0.49567	-5.00837	5.48937e-07	1.28311e-05
FvH4_3g44221	969.642	-1.82691	0.364901	-5.00658	5.54049e-07	1.29416e-05
FvH4_6g14000	65.3752	-2.17342	0.434296	-5.00447	5.60151e-07	1.30752e-05
FvH4_4g23890	3061.76	-1.95567	0.391125	-5.00013	5.72923e-07	1.33641e-05
FvH4_4g01950	527.385	-1.79151	0.358306	-4.99995	5.73449e-07	1.33672e-05
FvH4_5g16680	62.158	-1.93076	0.386179	-4.99966	5.74318e-07	1.33783e-05
FvH4_4g27330	46117.9	-1.91435	0.382907	-4.99952	5.74723e-07	1.33785e-05
FvH4_4g29420	34.63	2.2881	0.457913	4.99679	5.82914e-07	1.35599e-05
FvH4_3g34310	27.864	-2.23672	0.447685	-4.99618	5.84765e-07	1.35937e-05
FvH4_4g09980	13.6694	-2.70035	0.540512	-4.99592	5.85563e-07	1.36029e-05
FvH4_2g36250	7452.19	-1.88045	0.376509	-4.99445	5.90043e-07	1.36976e-05
FvH4_4g30900	11.2295	3.15554	0.631953	4.99331	5.93529e-07	1.37641e-05
FvH4_6g45180	20.6599	2.56218	0.513129	4.99325	5.93718e-07	1.37641e-05
FvH4_4g08540	568.128	1.88104	0.376859	4.99136	5.99559e-07	1.38878e-05
FvH4_5g11060	166.583	-1.64736	0.330049	-4.99126	5.9987e-07	1.38878e-05
FvH4_1g03200	1381.23	-1.95373	0.391506	-4.99029	6.02899e-07	1.39484e-05
FvH4_1g06670	160.278	2.03351	0.407716	4.98756	6.11471e-07	1.41313e-05
FvH4_2g16140	214.52	-1.75635	0.352149	-4.98751	6.11636e-07	1.41313e-05
FvH4_4g25640	164.425	-2.03334	0.407853	-4.98548	6.18088e-07	1.42707e-05
FvH4_4g28201	6346.78	-1.74189	0.349465	-4.98444	6.21422e-07	1.43379e-05
FvH4_1g07790	89.681	-1.89075	0.379367	-4.98396	6.22968e-07	1.43638e-05
FvH4_7g23650	48.9469	-2.00965	0.403457	-4.98108	6.32291e-07	1.45689e-05
FvH4_3g07320	33.2264	-2.18743	0.439215	-4.98032	6.34779e-07	1.46163e-05
FvH4_1g14891	52.9709	2.06406	0.414725	4.97695	6.45938e-07	1.48631e-05
FvH4_2g03560	416.933	-1.96754	0.395364	-4.97653	6.47354e-07	1.48856e-05
FvH4_3g06540	146.182	-1.794	0.360655	-4.9743	6.54848e-07	1.50478e-05
FvH4_7g20070	238.361	1.85723	0.373384	4.97405	6.557e-07	1.50572e-05
FvH4_7g17180	565.695	-1.75838	0.353647	-4.97213	6.62215e-07	1.51965e-05
FvH4_6g28000	268.712	-2.10624	0.423874	-4.96901	6.72944e-07	1.54323e-05
FvH4_7g07030	2024.49	-1.81561	0.365499	-4.96747	6.78303e-07	1.55447e-05
FvH4_3g29781	1961.64	1.59987	0.322109	4.96686	6.80459e-07	1.55836e-05
FvH4_6g26530	200.222	-2.11728	0.426464	-4.96472	6.87989e-07	1.57454e-05
FvH4_5g09180	1062.74	1.84177	0.371066	4.96347	6.92455e-07	1.58369e-05
FvH4_1g15210	978.161	1.71498	0.345701	4.96086	7.0182e-07	1.60403e-05
FvH4_1g10400	119.645	2.10345	0.42413	4.95945	7.06934e-07	1.61463e-05
FvH4_6g09630	1057.42	-1.73735	0.350339	-4.95906	7.08359e-07	1.6168e-05
FvH4_3g08920	13.4139	2.92797	0.590492	4.95852	7.10307e-07	1.62016e-05
FvH4_7g21880	556.426	1.92	0.387346	4.95682	7.1656e-07	1.63332e-05
FvH4_3g21020	32145.7	-1.82919	0.369092	-4.95592	7.19882e-07	1.6387e-05
FvH4_6g48140	51.3631	-2.45537	0.49544	-4.95593	7.19858e-07	1.6387e-05
FvH4_1g04130	116.848	-2.00436	0.40455	-4.95454	7.25014e-07	1.64927e-05
FvH4_3g05950	5075.37	3.33829	0.673901	4.95368	7.28211e-07	1.65544e-05
FvH4_2g03070	89.846	-2.00423	0.404867	-4.95034	7.40842e-07	1.68302e-05
FvH4_5g33990	792.578	-1.80331	0.364354	-4.94935	7.44627e-07	1.69049e-05
FvH4_7g07790	20.7769	2.50092	0.505452	4.94789	7.50232e-07	1.70208e-05
FvH4_5g03040	652.4	-2.22848	0.450559	-4.94603	7.57412e-07	1.71722e-05
FvH4_6g10350	202.598	2.39015	0.48358	4.94261	7.70827e-07	1.74647e-05
FvH4_2g25600	7040.22	1.74903	0.353904	4.9421	7.72838e-07	1.74986e-05
FvH4_3g21110	193.551	1.77329	0.358872	4.94127	7.7615e-07	1.75619e-05
FvH4_6g31210	24.0496	2.42668	0.491213	4.94017	7.80531e-07	1.76493e-05
FvH4_3g04600	39.2044	-2.28285	0.462227	-4.9388	7.86038e-07	1.77619e-05
FvH4_2g35860	116.661	-2.34556	0.475178	-4.93616	7.96754e-07	1.79877e-05
FvH4_6g41540	204.403	1.90577	0.386089	4.93608	7.97087e-07	1.79877e-05
FvH4_3g08540	74.2594	-1.90178	0.385402	-4.93453	8.03459e-07	1.81194e-05
FvH4_7g20610	109.026	-2.00805	0.406975	-4.93409	8.05264e-07	1.81481e-05
FvH4_5g01880	292.134	-2.00482	0.406424	-4.93282	8.1052e-07	1.82544e-05
FvH4_5g28640	194.642	-2.0934	0.424432	-4.93224	8.12938e-07	1.82968e-05
FvH4_2g16800	17.1347	-2.68387	0.544301	-4.93087	8.1866e-07	1.84133e-05
FvH4_4g31540	294.92	1.76389	0.357866	4.92893	8.26825e-07	1.85847e-05
FvH4_5g19780	575.047	-1.93173	0.392004	-4.92782	8.31522e-07	1.86779e-05
FvH4_1g11480	121.983	-2.45979	0.499304	-4.92644	8.37427e-07	1.87857e-05
FvH4_6g12870	233.614	-1.79155	0.36366	-4.92644	8.37396e-07	1.87857e-05
FvH4_6g39660	138.399	1.96815	0.399541	4.92602	8.39209e-07	1.88132e-05
FvH4_2g33720	349.681	-1.92838	0.391672	-4.92346	8.50287e-07	1.9049e-05
FvH4_4g29430	546.831	1.71983	0.349344	4.92302	8.5218e-07	1.90681e-05
FvH4_4g34410	106.231	-2.28422	0.463989	-4.923	8.52264e-07	1.90681e-05
FvH4_1g08540	2047.68	-2.12225	0.431439	-4.919	8.69885e-07	1.94496e-05
FvH4_5g04420	281.349	2.36753	0.481531	4.91667	8.80286e-07	1.96692e-05
FvH4_6g20460	2361.5	1.65581	0.337079	4.91222	9.0049e-07	2.01074e-05
FvH4_7g27100	41.0679	2.25668	0.459702	4.90901	9.15376e-07	2.04264e-05
FvH4_1g11500	141.024	-2.23392	0.455219	-4.90736	9.23126e-07	2.05858e-05
FvH4_6g04470	20.5608	-2.63449	0.536913	-4.90673	9.26071e-07	2.06379e-05
FvH4_6g13590	22.0734	-2.26781	0.462247	-4.90606	9.29237e-07	2.06949e-05
FvH4_2g05090	3863.5	-2.13418	0.435114	-4.90488	9.34848e-07	2.08062e-05
FvH4_7g17100	373.555	-1.91698	0.390852	-4.90461	9.36144e-07	2.08214e-05
FvH4_5g07580	438.467	-1.79708	0.366422	-4.90439	9.37183e-07	2.08308e-05
FvH4_3g03960	2150.69	1.88763	0.384998	4.90295	9.44059e-07	2.097e-05
FvH4_7g20510	556.508	-1.86415	0.380299	-4.90179	9.49693e-07	2.10813e-05
FvH4_1g13190	57.8124	-3.33123	0.679629	-4.90154	9.50893e-07	2.10942e-05
FvH4_2g26691	209.186	-2.20247	0.449358	-4.90137	9.51719e-07	2.10987e-05
FvH4_5g39130	750.873	1.57839	0.322202	4.89877	9.64398e-07	2.13659e-05
FvH4_2g14260	337.238	1.71269	0.349683	4.89784	9.68943e-07	2.14526e-05
FvH4_6g27540	1838.12	-1.77869	0.363194	-4.89735	9.71361e-07	2.14921e-05
FvH4_3g06110	5894.05	-1.86163	0.380189	-4.89659	9.75136e-07	2.15335e-05
FvH4_5g09600	310.977	1.83923	0.375599	4.8968	9.74074e-07	2.15335e-05
FvH4_6g12670	7639.53	1.73749	0.354828	4.8967	9.74595e-07	2.15335e-05
FvH4_6g40950	220.308	2.24328	0.458406	4.89365	9.89821e-07	2.18436e-05
FvH4_6g36340	4598.19	-1.73378	0.354392	-4.89226	9.96826e-07	2.19839e-05
FvH4_6g54410	2136.23	1.64821	0.336915	4.89208	9.97756e-07	2.19901e-05
FvH4_6g03460	50.9666	-1.92676	0.394173	-4.88812	1.01804e-06	2.24227e-05
FvH4_4g16740	288.935	-1.77936	0.364089	-4.88715	1.02306e-06	2.25186e-05
FvH4_3g21271	191.717	-1.96002	0.401138	-4.88614	1.02833e-06	2.262e-05
FvH4_6g20660	109.826	-2.08523	0.426843	-4.88523	1.03308e-06	2.27097e-05
FvH4_6g38990	27.3145	2.6181	0.536074	4.88384	1.04037e-06	2.28552e-05
FvH4_6g52470	27.6875	-2.18983	0.4484	-4.88366	1.04136e-06	2.28621e-05
FvH4_1g26980	147.402	2.30911	0.472874	4.88314	1.0441e-06	2.29076e-05
FvH4_7g23990	938.169	-1.67726	0.343506	-4.88278	1.04601e-06	2.29347e-05
FvH4_6g26930	76.5394	-2.02131	0.413981	-4.88262	1.04685e-06	2.29382e-05
FvH4_3g11693	173.298	1.75869	0.360483	4.87871	1.06782e-06	2.33826e-05
FvH4_6g04320	272.189	3.27868	0.672208	4.87747	1.07453e-06	2.35143e-05
FvH4_7g20060	15.0947	2.64576	0.542529	4.87672	1.07867e-06	2.35898e-05
FvH4_7g13220	367.162	-1.89963	0.389762	-4.87383	1.09456e-06	2.39218e-05
FvH4_1g08453	71.2138	3.43964	0.705963	4.87227	1.10324e-06	2.40961e-05
FvH4_5g30340	13516.6	-1.67372	0.343723	-4.86939	1.11944e-06	2.44341e-05
FvH4_5g00270	261.845	-1.76443	0.36241	-4.8686	1.12394e-06	2.45167e-05
FvH4_2g38670	1908.88	-1.74643	0.358805	-4.86736	1.13098e-06	2.46545e-05
FvH4_5g05060	24.4024	-2.21556	0.455252	-4.86668	1.1349e-06	2.47239e-05
FvH4_7g18690	476.933	-1.96382	0.403578	-4.86602	1.13867e-06	2.47901e-05
FvH4_6g24590	80.6861	-2.05857	0.423167	-4.86468	1.14644e-06	2.49273e-05
FvH4_7g24370	5264.9	-1.96759	0.40446	-4.86474	1.14607e-06	2.49273e-05
FvH4_3g07520	57.5393	-1.8058	0.371238	-4.86427	1.1488e-06	2.49627e-05
FvH4_4g15390	34.3761	-2.29932	0.472879	-4.86239	1.15977e-06	2.51851e-05
FvH4_1g11310	682.752	-1.90694	0.392216	-4.86195	1.16233e-06	2.52166e-05
FvH4_1g21200	1040.98	-1.72063	0.353901	-4.86189	1.16271e-06	2.52166e-05
FvH4_1g06530	89.1164	-1.913	0.393516	-4.86131	1.16609e-06	2.52575e-05
FvH4_6g45960	11797.3	1.59095	0.327267	4.86132	1.16603e-06	2.52575e-05
FvH4_1g07760	59.5356	1.98219	0.407803	4.86065	1.16999e-06	2.53259e-05
FvH4_7g25830	1452.49	-1.7473	0.359509	-4.86025	1.17236e-06	2.5361e-05
FvH4_7g28170	11.3768	-2.78524	0.573164	-4.85942	1.17731e-06	2.54519e-05
FvH4_5g39140	2388.99	1.69581	0.34921	4.85612	1.1971e-06	2.58633e-05
FvH4_5g00480	60.8324	-1.93554	0.398598	-4.85587	1.19857e-06	2.58786e-05
FvH4_2g26140	2317.84	1.61712	0.33332	4.85155	1.22502e-06	2.64308e-05
FvH4_4g14880	4461.45	-1.73559	0.357748	-4.85144	1.2257e-06	2.64308e-05
FvH4_2g05820	382.174	-1.67703	0.345727	-4.85075	1.22998e-06	2.64894e-05
FvH4_7g27910	28.6171	-2.31015	0.476238	-4.85082	1.22951e-06	2.64894e-05
FvH4_3g31550	74.2443	-1.7986	0.370923	-4.84899	1.24091e-06	2.6691e-05
FvH4_4g00550	435.345	-1.73125	0.357027	-4.84909	1.24029e-06	2.6691e-05
FvH4_6g46742	417.417	-1.93671	0.399424	-4.84876	1.24238e-06	2.67056e-05
FvH4_5g26960	46.2833	1.98266	0.409185	4.84539	1.26364e-06	2.71454e-05
FvH4_3g23930	233.069	-2.1283	0.439262	-4.84516	1.26511e-06	2.71599e-05
FvH4_5g29290	255.005	1.69204	0.349269	4.84451	1.26921e-06	2.72308e-05
FvH4_5g04430	2676.82	1.60621	0.331707	4.84224	1.28385e-06	2.75273e-05
FvH4_5g04720	2154.82	-1.79502	0.370823	-4.84064	1.29424e-06	2.77326e-05
FvH4_6g27680	1019.35	-1.72748	0.356954	-4.83952	1.30156e-06	2.78719e-05
FvH4_6g31220	27.2221	2.193	0.453236	4.83854	1.30795e-06	2.79911e-05
FvH4_1g04030	1624.73	-1.73539	0.358781	-4.83692	1.31868e-06	2.8203e-05
FvH4_6g21090	36.6054	-2.16291	0.447246	-4.83606	1.32438e-06	2.83071e-05
FvH4_2g09080	47.2537	-2.33545	0.483081	-4.8345	1.33483e-06	2.85124e-05
FvH4_3g13530	425.723	-1.77739	0.367854	-4.83178	1.3532e-06	2.88866e-05
FvH4_5g23550	49.9648	-1.99809	0.413622	-4.83072	1.36039e-06	2.90037e-05
FvH4_6g46500	1788.64	1.902	0.393722	4.83082	1.35969e-06	2.90037e-05
FvH4_4g22140	277.717	1.69325	0.350681	4.82845	1.37602e-06	2.93185e-05
FvH4_6g51570	33.1174	2.13519	0.442263	4.82787	1.38e-06	2.93848e-05
FvH4_6g38790	110.926	2.10646	0.436392	4.82698	1.38618e-06	2.94981e-05
FvH4_3g43680	1121.26	-1.85549	0.384431	-4.82659	1.38889e-06	2.95372e-05
FvH4_3g38260	7234.22	-1.79036	0.371066	-4.82492	1.40057e-06	2.97669e-05
FvH4_1g19631	66.6213	-1.92324	0.398672	-4.82413	1.40617e-06	2.98673e-05
FvH4_6g09530	351.667	-1.98589	0.411727	-4.82332	1.41187e-06	2.99697e-05
FvH4_3g36700	49.6054	2.12551	0.440785	4.8221	1.42054e-06	3.01348e-05
FvH4_2g31100	15.98	-2.38618	0.49488	-4.82174	1.42312e-06	3.01708e-05
FvH4_6g51160	161.851	1.92985	0.400453	4.81917	1.44159e-06	3.05433e-05
FvH4_5g12640	146.1	-2.10931	0.437734	-4.81869	1.44503e-06	3.05779e-05
FvH4_6g31310	15.4042	2.62475	0.544701	4.8187	1.44493e-06	3.05779e-05
FvH4_2g32410	150.912	1.96467	0.407872	4.81687	1.45827e-06	3.08229e-05
FvH4_7g18920	56.4472	-2.34808	0.487472	-4.81685	1.45842e-06	3.08229e-05
FvH4_3g01210	103.642	1.91471	0.397631	4.81528	1.46993e-06	3.10468e-05
FvH4_2g40620	233.827	-1.79335	0.372724	-4.81145	1.49836e-06	3.16276e-05
FvH4_6g41871	317.28	-1.94984	0.405301	-4.81083	1.50304e-06	3.17066e-05
FvH4_6g48640	1184.06	1.60516	0.333706	4.81011	1.50847e-06	3.18015e-05
FvH4_6g22320	38.8148	-2.1262	0.442539	-4.80454	1.55108e-06	3.26796e-05
FvH4_4g02260	411.536	-1.9803	0.412267	-4.80343	1.5597e-06	3.28204e-05
FvH4_7g05640	132.289	-1.73119	0.360398	-4.80354	1.55881e-06	3.28204e-05
FvH4_6g50140	59.1139	2.04597	0.425951	4.80329	1.56078e-06	3.28227e-05
FvH4_1g13780	88.3576	-2.00014	0.416458	-4.80274	1.56511e-06	3.28934e-05
FvH4_2g34471	1414.24	-1.72962	0.360147	-4.80255	1.56654e-06	3.29031e-05
FvH4_2g32710	76.6018	-2.00564	0.417665	-4.80202	1.5707e-06	3.29701e-05
FvH4_3g02340	123.188	-2.10005	0.437365	-4.80159	1.57411e-06	3.3001e-05
FvH4_6g06830	3579.76	-1.80538	0.375989	-4.80167	1.57346e-06	3.3001e-05
FvH4_6g35560	328.159	-1.81543	0.378102	-4.80142	1.57546e-06	3.30088e-05
FvH4_5g34450	60.6949	-2.12375	0.442337	-4.80119	1.57722e-06	3.30254e-05
FvH4_2g35040	11.7269	-2.66688	0.555504	-4.80084	1.58002e-06	3.30636e-05
FvH4_6g08400	416.116	-1.93302	0.40267	-4.80052	1.58255e-06	3.30962e-05
FvH4_4g24630	128.009	-1.75111	0.364886	-4.79905	1.59417e-06	3.33186e-05
FvH4_1g05980	96.6723	-1.96295	0.409399	-4.79471	1.6291e-06	3.40277e-05
FvH4_3g29670	295.412	1.76181	0.367632	4.79233	1.64858e-06	3.44134e-05
FvH4_5g22620	14.3362	-2.6006	0.542848	-4.79066	1.66237e-06	3.468e-05
FvH4_2g17510	48.0918	1.94366	0.405763	4.79013	1.66673e-06	3.47496e-05
FvH4_5g12090	29.7882	2.24025	0.467712	4.7898	1.66946e-06	3.47853e-05
FvH4_6g27710	190.468	-1.80368	0.37659	-4.78951	1.67191e-06	3.4815e-05
FvH4_4g01980	2058.56	-1.66263	0.347154	-4.78931	1.67357e-06	3.48281e-05
FvH4_2g33790	9.93022	-2.777	0.579983	-4.78808	1.68387e-06	3.50017e-05
FvH4_4g37300	10238.6	1.85339	0.387086	4.78806	1.68397e-06	3.50017e-05
FvH4_1g16700	126.205	-1.78951	0.373801	-4.78732	1.69021e-06	3.50918e-05
FvH4_6g41500	217.747	-2.0764	0.433731	-4.7873	1.69037e-06	3.50918e-05
FvH4_4g11790	10.7964	3.0869	0.6451	4.78515	1.7086e-06	3.54394e-05
FvH4_6g49510	229.93	2.08548	0.435829	4.78508	1.7092e-06	3.54394e-05
FvH4_7g01280	483.924	-1.96117	0.410047	-4.7828	1.72872e-06	3.58221e-05
FvH4_6g21760	278.312	-1.82552	0.381725	-4.78229	1.73305e-06	3.589e-05
FvH4_3g00831	520.547	-1.8695	0.390946	-4.78198	1.73576e-06	3.59241e-05
FvH4_1g11700	663.958	-2.06185	0.43131	-4.78043	1.74922e-06	3.61807e-05
FvH4_5g14970	692.284	-1.77096	0.370494	-4.77999	1.75304e-06	3.62326e-05
FvH4_6g14390	129.77	1.75658	0.367493	4.7799	1.75386e-06	3.62326e-05
FvH4_2g29200	597.619	-1.83267	0.383449	-4.77944	1.75785e-06	3.62709e-05
FvH4_5g14690	2980.79	-1.69052	0.353701	-4.77953	1.75707e-06	3.62709e-05
FvH4_2g35390	65.9294	-2.40895	0.504152	-4.77822	1.76858e-06	3.647e-05
FvH4_4g23040	797.848	1.73364	0.362865	4.77764	1.77361e-06	3.65517e-05
FvH4_1g04040	368.654	-2.02603	0.424096	-4.77729	1.77674e-06	3.65939e-05
FvH4_4g27180	4235.19	-1.91004	0.39996	-4.77557	1.79196e-06	3.6885e-05
FvH4_7g17540	13.1702	-2.59981	0.544435	-4.77524	1.79493e-06	3.69238e-05
FvH4_4g35190	228.431	1.76401	0.36945	4.77471	1.79969e-06	3.69994e-05
FvH4_2g17520	71.8487	-1.86538	0.391054	-4.77013	1.8411e-06	3.78278e-05
FvH4_3g12030	664.485	-1.7247	0.361587	-4.7698	1.84408e-06	3.78661e-05
FvH4_6g40150	43232.8	-1.77045	0.371446	-4.76638	1.87561e-06	3.8467e-05
FvH4_7g32780	221.419	-1.95348	0.409843	-4.76642	1.87533e-06	3.8467e-05
FvH4_2g31280	292.84	1.66403	0.349181	4.76551	1.88376e-06	3.86108e-05
FvH4_6g04990	146.932	-1.65108	0.346525	-4.7647	1.89138e-06	3.87437e-05
FvH4_3g01820	11820.9	-1.78363	0.374447	-4.76336	1.90395e-06	3.89776e-05
FvH4_4g31760	1059.85	1.60474	0.337046	4.76121	1.92438e-06	3.93721e-05
FvH4_3g43270	2041.89	-1.83859	0.386242	-4.7602	1.93403e-06	3.95457e-05
FvH4_3g27040	93.0491	-1.92258	0.404135	-4.75726	1.96235e-06	4.00765e-05
FvH4_3g42040	36.8462	-1.91231	0.401977	-4.75727	1.96232e-06	4.00765e-05
FvH4_6g26090	15.3678	2.50245	0.526075	4.75682	1.96665e-06	4.01403e-05
FvH4_3g00110	120.18	-2.03695	0.428297	-4.75592	1.9754e-06	4.0271e-05
FvH4_3g08010	11.4525	-2.64913	0.557017	-4.75592	1.97543e-06	4.0271e-05
FvH4_5g21390	214.467	-1.85527	0.390186	-4.75484	1.986e-06	4.04621e-05
FvH4_4g07930	989.318	-2.07293	0.436094	-4.75341	2.00016e-06	4.07263e-05
FvH4_2g36130	1474.47	-1.72173	0.362234	-4.75309	2.00332e-06	4.07662e-05
FvH4_2g27000	4936.87	-1.82054	0.383167	-4.75129	2.02123e-06	4.10904e-05
FvH4_3g10630	14.3654	-2.39319	0.503698	-4.75125	2.02167e-06	4.10904e-05
FvH4_5g36071	588.704	-2.02024	0.425324	-4.74989	2.03531e-06	4.13429e-05
FvH4_6g52800	398.926	-1.61732	0.340604	-4.74837	2.05058e-06	4.16282e-05
FvH4_5g26090	28.4027	2.16357	0.455741	4.74736	2.06092e-06	4.1813e-05
FvH4_6g18290	152.886	-2.12382	0.447425	-4.74676	2.06696e-06	4.19106e-05
FvH4_7g30870	2556.99	1.63293	0.344124	4.74518	2.08319e-06	4.22144e-05
FvH4_4g34320	15.5885	-2.73917	0.577302	-4.74478	2.08735e-06	4.22734e-05
FvH4_2g30100	98.732	-2.10855	0.444486	-4.7438	2.09745e-06	4.24274e-05
FvH4_3g17050	56821.5	-1.75605	0.37017	-4.74391	2.09632e-06	4.24274e-05
FvH4_3g25530	13.302	-2.43057	0.512548	-4.74214	2.11471e-06	4.27511e-05
FvH4_2g24290	1198.94	1.56173	0.329342	4.74197	2.11645e-06	4.27608e-05
FvH4_6g02210	53.1034	2.04013	0.430362	4.7405	2.13195e-06	4.30485e-05
FvH4_3g18371	602.453	-1.61661	0.341037	-4.74028	2.13419e-06	4.30681e-05
FvH4_6g51750	138.317	-1.99887	0.421983	-4.73685	2.17066e-06	4.37779e-05
FvH4_1g04740	51.1629	-2.0477	0.432339	-4.73632	2.17636e-06	4.38669e-05
FvH4_5g03370	72.6836	1.84071	0.388664	4.73599	2.17989e-06	4.39119e-05
FvH4_5g38860	11.0876	2.88472	0.609238	4.73495	2.19105e-06	4.41106e-05
FvH4_4g23750	47871.4	-1.76831	0.373509	-4.73432	2.1979e-06	4.42224e-05
FvH4_3g01000	175.871	1.63044	0.34442	4.73387	2.20284e-06	4.42954e-05
FvH4_6g53280	19.6765	-2.36942	0.500624	-4.73293	2.21298e-06	4.4473e-05
FvH4_1g16321	388.747	-1.68464	0.356035	-4.73167	2.22679e-06	4.46976e-05
FvH4_6g19580	97.2156	-2.00735	0.424235	-4.73169	2.22662e-06	4.46976e-05
FvH4_1g10191	1530.22	-1.7566	0.371319	-4.73069	2.23755e-06	4.48871e-05
FvH4_5g12880	106.14	-1.90895	0.403544	-4.73047	2.23995e-06	4.49088e-05
FvH4_3g03061	18.4397	2.32543	0.491654	4.72981	2.2473e-06	4.50295e-05
FvH4_6g09940	40.1247	-2.07586	0.438914	-4.72953	2.25042e-06	4.50654e-05
FvH4_7g25660	299.487	1.52716	0.323036	4.72752	2.27275e-06	4.54858e-05
FvH4_5g11680	2197.15	-1.59987	0.338604	-4.7249	2.30229e-06	4.60499e-05
FvH4_1g13510	476.827	-1.85172	0.392031	-4.72341	2.31922e-06	4.63611e-05
FvH4_5g04790	132.079	-1.78606	0.37814	-4.72326	2.32092e-06	4.6368e-05
FvH4_2g14340	38.3259	2.19237	0.464207	4.72283	2.32583e-06	4.64387e-05
FvH4_6g13270	20.1261	-2.34292	0.496362	-4.72018	2.35632e-06	4.70197e-05
FvH4_7g12120	1554.6	-1.81934	0.385448	-4.72005	2.35784e-06	4.70225e-05
FvH4_6g30780	48.9313	-2.0955	0.444011	-4.71948	2.36443e-06	4.71262e-05
FvH4_6g24260	9.56052	-2.92031	0.618795	-4.71935	2.36602e-06	4.71302e-05
FvH4_1g07181	224.544	2.24393	0.475791	4.71621	2.40281e-06	4.78351e-05
FvH4_3g44880	271.785	1.61698	0.342946	4.71497	2.41747e-06	4.80987e-05
FvH4_2g06870	125.889	-1.72911	0.366871	-4.71314	2.43932e-06	4.85051e-05
FvH4_6g33440	605.293	-1.79927	0.381866	-4.71178	2.4556e-06	4.88002e-05
FvH4_6g05051	55.4385	-1.96096	0.416247	-4.71105	2.46443e-06	4.8947e-05
FvH4_2g39690	166.549	-1.86716	0.396434	-4.70989	2.47849e-06	4.91812e-05
FvH4_4g24411	53.0483	2.08416	0.442512	4.70984	2.47912e-06	4.91812e-05
FvH4_3g40860	9336.96	-1.75855	0.373387	-4.70971	2.48065e-06	4.91828e-05
FvH4_1g28670	32.0801	2.23278	0.474122	4.7093	2.48563e-06	4.92036e-05
FvH4_2g09740	77.1042	-2.10669	0.447346	-4.70931	2.48555e-06	4.92036e-05
FvH4_5g07570	739.064	-1.79253	0.380639	-4.70927	2.48604e-06	4.92036e-05
FvH4_5g08680	10.3431	-2.65952	0.564814	-4.70866	2.49346e-06	4.93218e-05
FvH4_3g06380	21.2412	-2.22813	0.473231	-4.70832	2.49761e-06	4.93751e-05
FvH4_4g32140	997.189	1.80858	0.384227	4.70706	2.51311e-06	4.96525e-05
FvH4_5g23160	176.126	-2.03341	0.432055	-4.70637	2.5217e-06	4.97933e-05
FvH4_1g12211	228.334	-1.86394	0.396236	-4.70413	2.54954e-06	5.03139e-05
FvH4_5g26360	189.066	-1.89974	0.403908	-4.7034	2.55864e-06	5.04348e-05
FvH4_6g41930	12.7881	2.7042	0.574942	4.70344	2.55816e-06	5.04348e-05
FvH4_4g14520	743.584	-2.05792	0.437661	-4.70209	2.57516e-06	5.07309e-05
FvH4_6g39530	3903.26	1.57349	0.334782	4.70005	2.60097e-06	5.12097e-05
FvH4_1g08670	131.478	-1.7845	0.379763	-4.69897	2.61471e-06	5.14504e-05
FvH4_6g47010	29.4098	-1.97449	0.420309	-4.69772	2.63083e-06	5.17377e-05
FvH4_6g28910	770.525	-1.93464	0.411868	-4.69724	2.637e-06	5.17991e-05
FvH4_6g50730	203.003	-1.69924	0.361751	-4.69727	2.63658e-06	5.17991e-05
FvH4_1g13260	136.522	-1.80897	0.385131	-4.69702	2.63989e-06	5.18258e-05
FvH4_3g18050	146.766	-2.24781	0.478706	-4.69559	2.65841e-06	5.21376e-05
FvH4_7g00910	25.6722	-2.09606	0.446391	-4.69555	2.65885e-06	5.21376e-05
FvH4_7g30000	2998.92	-1.8991	0.404622	-4.6935	2.68565e-06	5.26329e-05
FvH4_5g22660	50.47	-1.9825	0.422449	-4.69288	2.69385e-06	5.27631e-05
FvH4_5g27182	21.9496	2.24548	0.478515	4.69259	2.69763e-06	5.28067e-05
FvH4_3g36960	727.327	-1.76543	0.376403	-4.69026	2.72856e-06	5.332e-05
FvH4_5g14670	303.368	1.71273	0.365162	4.69035	2.72744e-06	5.332e-05
FvH4_6g13200	1391.08	1.80485	0.384801	4.69033	2.72759e-06	5.332e-05
FvH4_6g13440	60.5962	-1.82034	0.388413	-4.6866	2.77787e-06	5.42522e-05
FvH4_1g26200	590.774	1.76099	0.376087	4.6824	2.83532e-06	5.53426e-05
FvH4_1g05750	52.7904	2.04008	0.435772	4.68153	2.84744e-06	5.55472e-05
FvH4_7g22891	269.843	-1.57737	0.336946	-4.68137	2.84964e-06	5.55581e-05
FvH4_1g06920	23.5054	-2.42002	0.516996	-4.68094	2.85568e-06	5.56439e-05
FvH4_7g19750	30477.2	-1.78475	0.381393	-4.67956	2.87496e-06	5.59876e-05
FvH4_4g22650	868.119	1.75681	0.375453	4.67917	2.88036e-06	5.60359e-05
FvH4_7g17800	12367.5	-1.73754	0.371338	-4.67914	2.88074e-06	5.60359e-05
FvH4_4g07400	76.895	-1.85649	0.396771	-4.67901	2.88265e-06	5.60409e-05
FvH4_7g03440	52.8051	-1.91358	0.409036	-4.67827	2.89308e-06	5.62115e-05
FvH4_2g06530	49.7678	-2.22847	0.476371	-4.67803	2.89649e-06	5.62455e-05
FvH4_4g03502	150.96	2.15126	0.459916	4.67751	2.90376e-06	5.63544e-05
FvH4_4g37190	10.3757	-2.65368	0.567428	-4.67668	2.91555e-06	5.65511e-05
FvH4_6g30650	503.121	-2.05959	0.440419	-4.67643	2.91916e-06	5.65772e-05
FvH4_6g39010	293.931	1.61034	0.344358	4.67635	2.92023e-06	5.65772e-05
FvH4_7g13860	1815.84	-1.73317	0.370834	-4.6737	2.95814e-06	5.7279e-05
FvH4_4g24550	28.5722	-2.38377	0.510204	-4.67219	2.98012e-06	5.76717e-05
FvH4_1g13810	145.742	-1.89687	0.406029	-4.67176	2.98632e-06	5.77588e-05
FvH4_2g09720	197.695	-1.82249	0.390118	-4.67164	2.98805e-06	5.77593e-05
FvH4_2g31360	68.3408	-2.24948	0.481568	-4.67115	2.99525e-06	5.78655e-05
FvH4_4g21530	1785.53	-1.75274	0.375273	-4.67059	3.00342e-06	5.79905e-05
FvH4_1g25740	355.756	-1.76305	0.377623	-4.66882	3.02935e-06	5.84578e-05
FvH4_6g08620	140.227	-1.65157	0.353878	-4.66707	3.0553e-06	5.89252e-05
FvH4_3g35710	13.4312	-2.52488	0.541068	-4.66647	3.06416e-06	5.90625e-05
FvH4_6g13240	2683.7	-1.62563	0.348441	-4.66543	3.07977e-06	5.93298e-05
FvH4_7g27643	39.6891	-2.18087	0.467528	-4.66469	3.09076e-06	5.95077e-05
FvH4_4g22630	71.9204	-1.79279	0.384398	-4.66388	3.10301e-06	5.97096e-05
FvH4_1g25720	303.03	-1.87149	0.401402	-4.66238	3.12568e-06	6.00779e-05
FvH4_4g06022	9.65728	2.9508	0.632894	4.66239	3.12553e-06	6.00779e-05
FvH4_4g08250	90.9146	-1.97526	0.423699	-4.66194	3.13242e-06	6.01733e-05
FvH4_1g14820	1026.07	1.86105	0.399219	4.66174	3.13555e-06	6.01993e-05
FvH4_2g32990	58.1348	2.02279	0.433952	4.66131	3.14196e-06	6.02883e-05
FvH4_5g21310	965.898	-1.67475	0.359297	-4.66119	3.14383e-06	6.02901e-05
FvH4_6g43670	310.93	-1.83716	0.394223	-4.66022	3.15875e-06	6.05421e-05
FvH4_7g01450	181.013	1.85803	0.398734	4.65983	3.16467e-06	6.06213e-05
FvH4_4g21600	1617.65	1.93669	0.415651	4.6594	3.17126e-06	6.06791e-05
FvH4_5g01320	25.3855	2.20806	0.473885	4.65949	3.16998e-06	6.06791e-05
FvH4_4g30101	70.6429	-1.74394	0.37434	-4.65871	3.18203e-06	6.08509e-05
FvH4_2g05690	550.66	1.75517	0.376869	4.65725	3.20459e-06	6.12135e-05
FvH4_3g14512	66.125	-1.71626	0.368514	-4.65725	3.20458e-06	6.12135e-05
FvH4_5g32750	1245.23	1.60292	0.344228	4.65657	3.2152e-06	6.13816e-05
FvH4_2g36620	89.3367	-1.85391	0.398221	-4.65548	3.23229e-06	6.16386e-05
FvH4_3g23882	836.918	1.74379	0.374565	4.6555	3.23199e-06	6.16386e-05
FvH4_3g03081	13.2972	2.71336	0.583091	4.6534	3.265e-06	6.21575e-05
FvH4_4g25820	173.653	-1.68721	0.362565	-4.65355	3.26268e-06	6.21575e-05
FvH4_6g40970	99790.5	-1.74763	0.375557	-4.65345	3.26432e-06	6.21575e-05
FvH4_2g24060	21.7744	-2.19597	0.471995	-4.65252	3.27897e-06	6.23886e-05
FvH4_5g01530	96.7819	1.72961	0.37182	4.65174	3.29145e-06	6.2591e-05
FvH4_3g09040	744.227	-2.11873	0.455495	-4.65148	3.29556e-06	6.26341e-05
FvH4_4g09300	747.789	-1.69181	0.363807	-4.65028	3.3148e-06	6.29645e-05
FvH4_6g36940	108.326	-1.87749	0.403751	-4.65011	3.31762e-06	6.29829e-05
FvH4_2g23290	12.3552	-2.43475	0.52361	-4.64994	3.32037e-06	6.29999e-05
FvH4_5g03130	3391.56	1.69772	0.365155	4.64931	3.33042e-06	6.31553e-05
FvH4_5g04580	306.35	1.68315	0.362105	4.64824	3.34779e-06	6.34492e-05
FvH4_4g26450	6120.74	1.56143	0.336124	4.6454	3.39422e-06	6.42646e-05
FvH4_4g31660	179.964	-1.73549	0.373594	-4.64537	3.3946e-06	6.42646e-05
FvH4_7g13130	277.789	-1.85155	0.398634	-4.64473	3.40521e-06	6.44296e-05
FvH4_6g21660	7340.35	1.78492	0.38441	4.64325	3.42964e-06	6.48558e-05
FvH4_5g03450	38.538	-1.89192	0.407747	-4.63993	3.48528e-06	6.58713e-05
FvH4_1g03610	205.89	1.71185	0.369012	4.63901	3.50084e-06	6.61285e-05
FvH4_3g01700	1770.73	1.53789	0.331567	4.63824	3.51393e-06	6.63388e-05
FvH4_4g25330	19.7055	-2.33779	0.50411	-4.63745	3.52728e-06	6.65539e-05
FvH4_1g29110	591.274	-1.73765	0.37491	-4.63484	3.57213e-06	6.73627e-05
FvH4_6g08310	19.629	2.30088	0.496475	4.63444	3.57899e-06	6.74171e-05
FvH4_6g39970	171.221	-2.02281	0.436464	-4.63454	3.57735e-06	6.74171e-05
FvH4_5g35700	36.5414	-3.6982	0.798117	-4.63366	3.59259e-06	6.76359e-05
FvH4_3g04380	188.237	1.62304	0.350308	4.63319	3.60079e-06	6.7735e-05
FvH4_4g35150	374.871	-1.67947	0.362491	-4.63313	3.60184e-06	6.7735e-05
FvH4_2g29150	67.5084	-2.04752	0.442148	-4.63084	3.64178e-06	6.84482e-05
FvH4_5g15070	32.3421	-2.31659	0.500291	-4.63048	3.64826e-06	6.85321e-05
FvH4_2g03523	1262.6	-1.97127	0.425748	-4.63012	3.65446e-06	6.86106e-05
FvH4_4g06420	19.6944	-2.12013	0.457993	-4.62919	3.67104e-06	6.88838e-05
FvH4_3g39070	74.631	-1.90945	0.412662	-4.62714	3.70751e-06	6.95296e-05
FvH4_6g08720	9182.6	-2.03959	0.440823	-4.62679	3.71383e-06	6.96098e-05
FvH4_4g33760	435.908	-1.81511	0.392395	-4.62572	3.733e-06	6.99305e-05
FvH4_4g36590	42.9804	-1.80671	0.390761	-4.62357	3.77184e-06	7.0619e-05
FvH4_3g13300	2257.68	-1.89377	0.409677	-4.62259	3.78969e-06	7.0901e-05
FvH4_6g08790	320.943	1.66263	0.359681	4.62252	3.79107e-06	7.0901e-05
FvH4_6g10310	48.1202	-2.06193	0.446288	-4.62019	3.83391e-06	7.16626e-05
FvH4_5g01240	873.302	-1.67739	0.363099	-4.61965	3.84384e-06	7.18087e-05
FvH4_5g23520	21757.9	-1.6222	0.351241	-4.61849	3.86536e-06	7.21712e-05
FvH4_3g02550	41.7041	-2.09948	0.4548	-4.61627	3.90708e-06	7.29099e-05
FvH4_5g27290	16.0766	-2.4205	0.524458	-4.61524	3.92644e-06	7.32311e-05
FvH4_2g31471	1167.44	1.76176	0.381771	4.61469	3.93675e-06	7.33829e-05
FvH4_4g27960	140.825	-1.65378	0.358522	-4.61278	3.9732e-06	7.40217e-05
FvH4_3g26961	695.227	-1.85203	0.401614	-4.61146	3.99843e-06	7.44511e-05
FvH4_1g15910	156.484	-1.7586	0.381487	-4.60987	4.02912e-06	7.49409e-05
FvH4_5g24140	570.519	-1.73242	0.375806	-4.60987	4.02915e-06	7.49409e-05
FvH4_3g36690	49.6185	1.83896	0.39916	4.60707	4.08386e-06	7.59168e-05
FvH4_3g11580	5402.74	1.51158	0.328124	4.60673	4.09041e-06	7.5997e-05
FvH4_3g42160	114.021	-2.05319	0.445963	-4.60396	4.14533e-06	7.69752e-05
FvH4_3g00800	1920.94	-1.72608	0.374946	-4.60353	4.15398e-06	7.70938e-05
FvH4_1g19311	293.697	-1.85511	0.403122	-4.60186	4.18727e-06	7.76693e-05
FvH4_6g00380	6661.75	-1.66707	0.362344	-4.60081	4.20856e-06	7.80215e-05
FvH4_3g20260	46.4222	2.25367	0.489938	4.59991	4.22676e-06	7.82842e-05
FvH4_7g20010	130.617	1.73147	0.376417	4.59988	4.22734e-06	7.82842e-05
FvH4_3g10610	25.1569	-2.11396	0.459618	-4.59939	4.23737e-06	7.84272e-05
FvH4_6g46470	80.2963	-1.93737	0.421312	-4.59843	4.25694e-06	7.87464e-05
FvH4_3g18010	71.3632	-1.70461	0.370786	-4.5973	4.27998e-06	7.91295e-05
FvH4_3g29950	29.3877	-2.22335	0.483663	-4.5969	4.28825e-06	7.92394e-05
FvH4_6g28640	1818.21	-1.63504	0.355837	-4.59491	4.32935e-06	7.99553e-05
FvH4_1g10310	53.5713	-1.872	0.407528	-4.59355	4.35771e-06	8.04353e-05
FvH4_3g02570	186.593	-1.80627	0.393369	-4.59181	4.39428e-06	8.10662e-05
FvH4_3g39040	27.7586	-1.99033	0.433552	-4.59076	4.41636e-06	8.14293e-05
FvH4_6g35571	2637.95	1.5037	0.327754	4.5879	4.47737e-06	8.25094e-05
FvH4_5g37660	17.3496	2.45067	0.534211	4.58745	4.487e-06	8.2642e-05
FvH4_7g20950	36.8418	2.03575	0.443855	4.58653	4.50681e-06	8.2962e-05
FvH4_3g00990	66.8458	2.19236	0.478193	4.58468	4.54681e-06	8.36528e-05
FvH4_6g29930	21.0377	-2.24839	0.490499	-4.58389	4.56406e-06	8.39248e-05
FvH4_4g25320	341.355	-1.85378	0.404586	-4.58192	4.60717e-06	8.46717e-05
FvH4_6g11000	79.406	-1.79048	0.390791	-4.58167	4.61274e-06	8.47282e-05
FvH4_7g25060	1143.52	1.59494	0.348198	4.58055	4.6375e-06	8.5137e-05
FvH4_1g09220	202.386	-2.11351	0.461503	-4.57963	4.65798e-06	8.54667e-05
FvH4_5g10690	13.8359	-2.42712	0.530098	-4.57863	4.68031e-06	8.58302e-05
FvH4_6g05760	425.006	1.67595	0.366068	4.57824	4.68908e-06	8.59446e-05
FvH4_7g02030	26.8167	-2.07179	0.452829	-4.5752	4.75756e-06	8.71526e-05
FvH4_6g03170	265.517	1.90906	0.417298	4.57482	4.76625e-06	8.72649e-05
FvH4_6g19280	457.915	-1.59248	0.348157	-4.57403	4.78435e-06	8.7549e-05
FvH4_6g22640	59.1061	-2.18835	0.478584	-4.57254	4.81836e-06	8.81239e-05
FvH4_3g01760	774.915	1.72036	0.376407	4.57047	4.86642e-06	8.8955e-05
FvH4_2g32040	157.485	-1.8404	0.402746	-4.56962	4.88619e-06	8.92315e-05
FvH4_5g38770	498.21	1.57231	0.344082	4.56959	4.88681e-06	8.92315e-05
FvH4_2g02540	1135.69	1.49701	0.327624	4.56929	4.89379e-06	8.9311e-05
FvH4_6g38821	120.368	-1.97186	0.43166	-4.56807	4.92228e-06	8.97827e-05
FvH4_1g09560	934.18	-3.90139	0.854427	-4.56609	4.96914e-06	9.05887e-05
FvH4_7g28453	195.425	-2.99212	0.655471	-4.56484	4.99867e-06	9.10782e-05
FvH4_4g35130	20.2359	2.16837	0.475356	4.56158	5.07696e-06	9.24551e-05
FvH4_5g12770	58.6192	-1.86639	0.409196	-4.56113	5.08801e-06	9.26066e-05
FvH4_3g03390	114.552	1.74878	0.383449	4.56064	5.09969e-06	9.27696e-05
FvH4_5g06010	30.7201	2.21951	0.48668	4.56052	5.10275e-06	9.27756e-05
FvH4_5g24540	52.6489	-1.80672	0.396272	-4.55928	5.13295e-06	9.32747e-05
FvH4_3g20810	28.2468	-1.92485	0.422382	-4.55714	5.18544e-06	9.41781e-05
FvH4_7g31810	116.419	2.15105	0.472096	4.55639	5.20409e-06	9.44664e-05
FvH4_2g18420	71.9444	1.99218	0.437263	4.55602	5.2133e-06	9.4583e-05
FvH4_3g07990	3017.67	-1.64988	0.362191	-4.55528	5.23171e-06	9.48485e-05
FvH4_5g05330	102.117	-1.83856	0.403617	-4.5552	5.23352e-06	9.48485e-05
FvH4_1g13330	1929.83	1.50323	0.330106	4.5538	5.26862e-06	9.54336e-05
FvH4_3g42800	75.1269	-1.77313	0.389456	-4.55284	5.29265e-06	9.58178e-05
FvH4_6g25560	10.1731	2.78784	0.612708	4.55003	5.36393e-06	9.70566e-05
FvH4_2g16381	1044.67	-1.69874	0.37342	-4.54915	5.38639e-06	9.73074e-05
FvH4_3g00340	103.439	1.63521	0.359447	4.54924	5.38392e-06	9.73074e-05
FvH4_7g00980	110.379	-1.94518	0.427584	-4.54925	5.38381e-06	9.73074e-05
FvH4_2g24330	763.577	-1.64395	0.361418	-4.54861	5.40012e-06	9.75037e-05
FvH4_6g40583	1355.82	1.54575	0.339935	4.54721	5.43624e-06	9.81036e-05
FvH4_4g15020	552.49	-2.01156	0.442594	-4.54493	5.4953e-06	9.91167e-05
FvH4_3g06450	95.7312	1.87527	0.412845	4.5423	5.56425e-06	0.000100307
FvH4_6g01750	45.0538	-2.14612	0.472528	-4.54179	5.57778e-06	0.000100498
FvH4_2g39780	389.142	-1.7287	0.380807	-4.53957	5.63697e-06	0.00010151
FvH4_6g16161	1944.59	1.4921	0.328728	4.53901	5.65177e-06	0.000101723
FvH4_1g20570	1221.57	-1.69962	0.374493	-4.53845	5.66679e-06	0.000101939
FvH4_6g49490	295.615	1.71813	0.378735	4.5365	5.71956e-06	0.000102834
FvH4_3g37870	922.335	-1.87669	0.413707	-4.53627	5.72578e-06	0.000102891
FvH4_7g32260	593.392	-1.68392	0.371281	-4.53545	5.74815e-06	0.000103239
FvH4_3g16360	190.066	1.62653	0.358638	4.53529	5.75248e-06	0.000103262
FvH4_6g12851	60.9323	1.81616	0.400538	4.53431	5.77924e-06	0.000103687
FvH4_3g30140	608.607	1.60327	0.353615	4.53395	5.78902e-06	0.000103808
FvH4_5g16920	939.609	1.74295	0.384604	4.53179	5.84847e-06	0.000104819
FvH4_6g00070	116.849	-1.95791	0.432098	-4.53116	5.86593e-06	0.000105076
FvH4_6g26170	886.194	-1.51822	0.33526	-4.52847	5.94113e-06	0.000106367
FvH4_2g18461	40.9249	-1.89299	0.4182	-4.52651	5.99655e-06	0.000107303
FvH4_5g18992	28.5197	-2.11348	0.46698	-4.52584	6.01552e-06	0.000107586
FvH4_3g08770	29.887	-2.0995	0.464022	-4.52458	6.0517e-06	0.000108176
FvH4_5g27999	13.6031	2.56391	0.566727	4.52406	6.06636e-06	0.000108381
FvH4_5g23130	727.824	1.54543	0.341642	4.52354	6.08132e-06	0.000108591
FvH4_2g34960	420.138	-1.63047	0.3605	-4.5228	6.10268e-06	0.000108801
FvH4_3g33510	282.454	1.62316	0.35888	4.52285	6.1013e-06	0.000108801
FvH4_5g03331	298.614	1.55808	0.344484	4.52292	6.09918e-06	0.000108801
FvH4_6g38782	80.6891	1.89196	0.418587	4.51987	6.18783e-06	0.000110261
FvH4_3g43290	142.178	-1.93737	0.428669	-4.5195	6.19859e-06	0.000110395
FvH4_6g29480	26.3585	-2.09451	0.463523	-4.51868	6.22252e-06	0.000110763
FvH4_2g34690	74.5241	2.05304	0.454443	4.5177	6.25154e-06	0.000111221
FvH4_1g28230	717.641	1.5342	0.339615	4.51746	6.25869e-06	0.00011129
FvH4_1g13960	6982.07	-1.59762	0.353727	-4.51653	6.28605e-06	0.000111693
FvH4_7g08840	31.8513	-1.90014	0.420715	-4.51647	6.28796e-06	0.000111693
FvH4_1g23740	184.921	1.73335	0.383974	4.51423	6.35469e-06	0.000112761
FvH4_4g28270	101.425	-1.77997	0.394297	-4.51429	6.35301e-06	0.000112761
FvH4_3g11981	839.265	-1.59041	0.3524	-4.5131	6.3887e-06	0.000113305
FvH4_2g10631	20.7398	2.35652	0.522193	4.51275	6.39937e-06	0.000113435
FvH4_7g19440	335.131	-1.59679	0.353915	-4.5118	6.42784e-06	0.00011388
FvH4_3g43340	61.5782	-2.03497	0.451194	-4.51018	6.47712e-06	0.000114694
FvH4_6g50600	322.87	-1.76757	0.391917	-4.51007	6.48066e-06	0.000114697
FvH4_6g14750	23.9223	-2.28861	0.507549	-4.50915	6.50893e-06	0.000115137
FvH4_4g34920	310.671	-1.90668	0.422936	-4.5082	6.5379e-06	0.000115589
FvH4_1g02880	180.554	1.6653	0.369658	4.50497	6.63834e-06	0.000117304
FvH4_4g18310	69.243	-1.92498	0.427393	-4.504	6.66847e-06	0.000117775
FvH4_4g30820	1691.67	-1.68689	0.374622	-4.50292	6.70271e-06	0.000118318
FvH4_6g45590	781.562	-1.70215	0.378048	-4.50249	6.71633e-06	0.000118436
FvH4_7g15690	501.368	1.84255	0.409225	4.50254	6.71475e-06	0.000118436
FvH4_5g02630	4108.56	-1.77143	0.393452	-4.50227	6.72314e-06	0.000118494
FvH4_6g23800	19591.7	-1.55619	0.345737	-4.50109	6.76069e-06	0.000119094
FvH4_5g36660	9.32256	2.90312	0.645082	4.50039	6.78301e-06	0.000119425
FvH4_5g39610	118.049	2.00097	0.44464	4.5002	6.78894e-06	0.000119468
FvH4_4g00101	10.8537	-2.5414	0.564773	-4.49986	6.79986e-06	0.000119598
FvH4_2g30890	250.896	-1.72568	0.383519	-4.4996	6.80804e-06	0.00011968
FvH4_6g48510	8.27218	-2.70096	0.600496	-4.49787	6.86367e-06	0.000120595
FvH4_7g09820	78.4907	-1.79529	0.399294	-4.49615	6.91941e-06	0.000121449
FvH4_7g29020	547.494	-1.66814	0.371007	-4.49624	6.91646e-06	0.000121449
FvH4_7g00920	1431.31	1.54682	0.344148	4.49465	6.96848e-06	0.000122247
FvH4_4g17290	3701.3	-1.61977	0.360494	-4.49319	7.01625e-06	0.000123022
FvH4_3g05770	16.7704	-2.151	0.478832	-4.49218	7.04975e-06	0.000123545
FvH4_6g40630	1835.85	-1.76911	0.393911	-4.49114	7.08433e-06	0.000124087
FvH4_5g20940	25.0339	-2.03116	0.452441	-4.48933	7.14473e-06	0.000125081
FvH4_4g35030	41.6511	1.97397	0.439759	4.48875	7.1642e-06	0.000125357
FvH4_1g17200	2735.39	-1.71695	0.382605	-4.48752	7.2058e-06	0.000125955
FvH4_4g21760	84.8189	-1.77964	0.396573	-4.48754	7.20516e-06	0.000125955
FvH4_6g09451	2093.28	-1.61685	0.360443	-4.48572	7.26668e-06	0.000126954
FvH4_7g15410	761.212	1.54383	0.344325	4.48364	7.33805e-06	0.000128135
FvH4_6g10240	140.1	-1.84366	0.411232	-4.48327	7.35084e-06	0.000128292
FvH4_6g06280	137.186	-1.77451	0.396051	-4.48052	7.44609e-06	0.000129888
FvH4_2g05270	238.448	-1.81926	0.406104	-4.47979	7.47156e-06	0.000130265
FvH4_6g32950	74.574	-1.99426	0.445325	-4.4782	7.52746e-06	0.000131173
FvH4_6g09310	16.9115	2.25547	0.503824	4.4767	7.58049e-06	0.000132029
FvH4_7g23610	110.388	-1.99037	0.444776	-4.47498	7.64178e-06	0.000133028
FvH4_1g01070	5537.8	-1.70186	0.380357	-4.47437	7.66359e-06	0.000133339
FvH4_6g30320	110.99	-1.89279	0.423142	-4.47318	7.70663e-06	0.000133951
FvH4_6g37840	28.1494	-2.23954	0.500656	-4.47321	7.70539e-06	0.000133951
FvH4_2g15410	109.832	-1.95216	0.43645	-4.47282	7.71953e-06	0.000134107
FvH4_6g05670	49.8128	-1.87881	0.420069	-4.47263	7.72628e-06	0.000134155
FvH4_1g16230	215.995	1.60141	0.358396	4.46826	7.88571e-06	0.000136854
FvH4_7g18530	1154.83	-1.46114	0.327043	-4.46773	7.90532e-06	0.000137124
FvH4_6g45640	1429.15	-1.69144	0.378758	-4.46575	7.97873e-06	0.000138327
FvH4_1g09251	70.9966	-1.90017	0.425661	-4.46405	8.04256e-06	0.000139362
FvH4_4g10470	146.809	-1.8986	0.425562	-4.46139	8.14291e-06	0.000141029
FvH4_4g04630	38.8311	2.09197	0.468947	4.461	8.15795e-06	0.000141217
FvH4_7g29520	14.98	-2.26546	0.507902	-4.46043	8.17968e-06	0.000141521
FvH4_5g06577	37.2467	-1.94324	0.435681	-4.46024	8.18687e-06	0.000141574
FvH4_4g37080	128.492	1.60612	0.360215	4.45878	8.24271e-06	0.000142467
FvH4_1g15590	24.4673	2.04098	0.457772	4.4585	8.25349e-06	0.000142581
FvH4_3g39550	176.571	-1.78869	0.401239	-4.45792	8.276e-06	0.000142897
FvH4_6g28580	862.23	-1.60211	0.359518	-4.45626	8.34018e-06	0.000143932
FvH4_6g35070	17.4813	-2.349	0.527281	-4.45492	8.39234e-06	0.000144758
FvH4_5g07560	8.85759	-2.60784	0.585436	-4.45452	8.40815e-06	0.000144957
FvH4_3g25070	176.07	-1.71373	0.384833	-4.45319	8.46037e-06	0.000145784
FvH4_2g19060	192.705	-1.60257	0.359897	-4.45284	8.47411e-06	0.000145872
FvH4_6g45680	421.612	1.59754	0.35876	4.45293	8.47049e-06	0.000145872
FvH4_2g20360	44.405	-2.04175	0.458618	-4.45197	8.50848e-06	0.00014639
FvH4_5g14440	9.31856	-2.5306	0.568438	-4.45185	8.51326e-06	0.000146398
FvH4_6g05392	9.64136	-2.53931	0.57055	-4.45064	8.56143e-06	0.000147152
FvH4_4g34660	4359.68	1.49496	0.335945	4.45003	8.58593e-06	0.000147498
FvH4_2g25210	3341.32	1.49462	0.335887	4.44978	8.59579e-06	0.000147593
FvH4_2g01320	867.939	-1.57003	0.353027	-4.44734	8.69413e-06	0.000149143
FvH4_2g39450	14.2806	-2.44762	0.55036	-4.44732	8.69485e-06	0.000149143
FvH4_3g44500	63.6268	1.70148	0.382673	4.4463	8.73609e-06	0.000149699
FvH4_7g13820	1451.6	-1.59974	0.359787	-4.44635	8.73431e-06	0.000149699
FvH4_2g36430	22.8289	-2.18081	0.490579	-4.44538	8.77373e-06	0.000150268
FvH4_4g21811	46.6143	2.09706	0.471968	4.44324	8.86153e-06	0.000151696
FvH4_5g01930	284.121	1.69792	0.382269	4.4417	8.92527e-06	0.00015271
FvH4_6g19800	236.01	-1.76056	0.396449	-4.44082	8.96158e-06	0.000153254
FvH4_6g34940	31.93	2.2962	0.517097	4.44057	8.97219e-06	0.000153358
FvH4_1g06640	2838.55	-1.55147	0.349436	-4.43994	8.99846e-06	0.000153633
FvH4_3g12600	1607.37	-1.63044	0.367226	-4.43989	9.00052e-06	0.000153633
FvH4_6g22120	54.0945	-1.74955	0.394055	-4.43986	9.00186e-06	0.000153633
FvH4_1g24360	12463.9	-1.67934	0.378497	-4.43687	9.1278e-06	0.000155704
FvH4_3g21980	162.605	-1.70026	0.383232	-4.43664	9.13757e-06	0.000155793
FvH4_3g00160	3513.24	-1.62331	0.365909	-4.43637	9.14888e-06	0.000155907
FvH4_6g43140	340.319	-1.64207	0.370176	-4.43593	9.16747e-06	0.000156146
FvH4_7g06300	1848.54	1.51505	0.341589	4.4353	9.19442e-06	0.000156526
FvH4_1g04070	17.9571	-2.18989	0.493803	-4.43474	9.21825e-06	0.000156853
FvH4_7g12590	96.8382	-1.6518	0.373238	-4.42559	9.6177e-06	0.000163568
FvH4_5g03020	12.2533	2.49191	0.563438	4.42268	9.74836e-06	0.000165625
[truncated: 5,538 more rows]

## Sheet: STable6
Table S6. APETALA2/ethylene-responsive element binding protein (AP2/EREBP) superfamily which present DMRs in all different contexts.
Gene ID	DMR location	symbol	treatment	meth_diff	DMR size (bp)	context	Fold change (log2) heat stress	p-adj heat	Fold change (log2) salt stress	p-adj salt
FvH4_1g16350	promoter	AP2-1	cold	-0.13881	40	CHH	-1.13503	0.0339256	-2.15769	4.63368e-08
			heat	-0.162917	47	CHH
FvH4_6g34710	promoter	AP2-15	high light	0.130002	63	CHH	-1.53708	0.0147379	-0.711308	0.455802
FvH4_7g04950	promoter	AP2-17	cold	-0.12849	54	CHH	-0.683738	0.474955	-0.427162	0.828482
			low light	0.178205	32	CHH
FvH4_3g33940	promoter	AP2-5	cold	-0.237724	29	CHH	0.399506	0.883181	0.48897	0.541071
FvH4_2g22290	promoter	ERF12	heat	-0.235965	164	CG	-1.30312	0.172301	0.109516	0.940634
FvH4_2g29150	promoter	ERF14	heat	-0.128772	70	CHH	-1.55345	0.0233221	-2.04752	6.84482e-05
			salt	-0.147	48	CHH
FvH4_2g40810	promoter	ERF15	heat	-0.358406	98	CHH	0.752631	0.327495	2.56094	1.98906e-08
				-0.190833	49	CHH
				-0.147292	172	CG
FvH4_3g19450	promoter	ERF19	heat	-0.144147	23	CHH	-0.304712	0.937027	0.781457	0.198154
FvH4_3g23440	promoter	ERF20	heat	-0.135556	85	CHH	-0.512606	0.671399	-0.157066	0.940634
				-0.105729	96	CG
FvH4_4g03450	promoter	ERF22	heat	-0.245888	73	CHH	2.16904	0.00298674	1.3	0.0984063
			low light	0.163993	39	CHH
FvH4_4g03470	gene	ERF24	heat	-0.255333	115	CG	1.60244	0.151848	1.4945	0.016235
			salt	-0.181481	159	CG
FvH4_4g10480	promoter	ERF26	high light	0.170966	69	CHH	-0.651983	0.937027	0.364875	0.940634
FvH4_1g23350	promoter	ERF3	heat	-0.279487	73	CHH	2.35514	0.000203954	1.31033	0.0170544
			low light	0.206927	68	CHH
FvH4_4g22650	promoter	ERF30	heat	-0.416944	137	CG	2.23877	1.17926e-06	1.75681	5.60359e-05
			salt	-0.253611	137	CG
FvH4_4g27491	promoter	ERF32	heat	-0.227619	186	CG	-0.0179237	0.980491	-0.476955	0.508021
FvH4_5g03840	promoter	ERF33	heat	-0.148553	134	CHH	-0.00603568	0.993345	-0.866469	0.0833896
FvH4_5g09520	promoter	ERF36	heat	-0.198205	47	CHH	4.98785	1.31733e-24	3.91854	1.10187e-16
FvH4_2g06050	promoter	ERF4	heat	-0.188491	85	CHH	0.952967	0.557906	-0.0125864	0.991745
			heat	-0.168611	79	CHH
			SA	0.138918	71	CHH
FvH4_5g19800	promoter	ERF40	salt	-0.187255	82	CHH	-0.563855	0.667957	0.23564	0.940634
FvH4_5g19840	promoter	ERF41	heat	-0.209	26	CHH	-0.359989	0.929943	-0.301488	0.873908
FvH4_6g28880	promoter	ERF45	high light	0.213818	48	CHH	0.0753128	0.945744	-1.26156	0.354024
FvH4_6g29930	promoter	ERF47	high light	-0.112958	27	CHH	-2.52557	9.53015e-05	-2.24839	8.39248e-05
			salt	-0.148333	39	CHH
FvH4_6g42000	promoter	ERF49	heat	-0.244	49	CHH	-0.128447	0.937027	-0.255006	0.940634
			heat	-0.122	43	CHH
			SA	-0.103111	43	CHH
FvH4_2g06060	promoter	ERF5	heat	-0.24881	57	CHH	-0.45657	0.937027	-0.836225	0.820089
			heat	-0.12029	74	CHH
FvH4_7g10070	promoter	ERF53	salt	0.145064	60	CHH	-2.53377	0.00148471	-1.60423	0.0191202
FvH4_7g15860	promoter	ERF55	heat	-0.175397	85	CHH	-1.04249	0.190273	0.664504	0.572144
FvH4_7g26930	promoter	ERF59	heat	-0.266349	69	CHH	-1.10424	0.0278157	0.08977	0.940634
FvH4_2g13240	promoter	ERF6	heat	-0.279	104	CG	4.6741	1.84974e-15	3.81873	6.24209e-20
FvH4_7g26940	promoter	ERF60	heat	-0.219706	43	CHH	-1.75807	0.000309667	-1.71892	7.82299e-06
			salt	0.175691	47	CHH
FvH4_7g30930	promoter	ERF61	salt	0.147333	22	CHH	1.53246	0.0132143	1.12063	0.0806269
FvH4_2g21550	promoter	ERF7	heat	-0.29661	23	CHH	0.823966	0.373531	-0.00797236	0.992268
FvH4_5g01440	promoter	FvDREB1	heat	-0.252986	216	CHH	0.204477	0.937027	-0.341439	0.940634
			heat	0.150667	39	CHH
			salt	-0.205	112	CHH
FvH4_5g19440	promoter	FvDREB13	drought	-0.251	128	CG	-1.60776	0.0577693	-2.17242	0.00289601
FvH4_6g18090	promoter	FvDREB18	heat	-0.138596	68	CHH	0.129921	0.937027	0.0943867	0.940634
FvH4_7g09550	promoter	FvDREB20	heat	-0.134035	90	CHH	-1.27708	0.0436741	-1.99488	8.04712e-06
FvH4_1g09180	promoter	FvDREB23	heat	-0.165238	60	CHH	-3.32138	0.000709813	0.5187	0.940634
			heat	-0.143	61	CHH
FvH4_1g16370	promoter	FvDREB24	low light	0.108581	34	CHH	-0.537251	0.63827	-0.503665	0.615319
FvH4_5g33180	promoter	FvDREB27	high light	0.209042	36	CHH	1.37821	0.14634	2.04132	0.00240484
FvH4_1g21210	promoter	FvDREB29	heat	-0.336667	118	CG	0.414983	0.903229	-0.0757087	0.940634
				-0.262745	90	CHH
FvH4_5g37820	promoter	FvDREB31	heat	-0.370333	83	CG	0.712643	0.348444	0.388096	0.741965
				-0.17534	88	CG
				-0.120926	130	CHH
FvH4_6g26090	promoter	FvDREB32	drought	0.237534	27	CHH	2.87672	5.06486e-05	2.50245	4.01403e-05
			heat	-0.178805	28	CHH
			heat	-0.178739	33	CHH
FvH4_6g43870	promoter	FvDREB7	cold	-0.292202	28	CHH	-0.694334	0.372416	-0.771468	0.165298
			heat	-0.186389	21	CHH
			heat	-0.179399	30	CHH
FvH4_3g44200	promoter	RAV1	heat	-0.190302	104	CHH	0.129921	0.937027	0.0943867	0.940634
			salt	-0.149703	69	CHH
FvH4_6g45390	promoter	RAV7	heat	-0.150833	76	CHH	-0.102452	0.945744	-0.00657734	0.996528
			heat	-0.142	51	CG
			high light	-0.19079	43	CHH

## Sheet: STable7
Table S7. Heat shock transcription factors (HSFs) which contains DMRs under stress.
Gene ID	DMR location	symbol	treatment	meth_diff	DMR size (bp)	context	Fold change (log2) heat stress	p-adj	Fold change (log2) salt stress	p-adj
FvH4_5g01770	promoter	﻿FvHsfB2b	heat	-0.2475	116	CG	0.595495	0.616202	0.15032	0.940634
	promoter		heat	-0.230725	97	CHH
FvH4_6g22550	-	﻿FvHsfA4b	-	-	-	-	-0.529372	0.591185	-0.979811	0.0428045
FvH4_4g13230	promoter	﻿FvHsfA5a	heat	-0.112075	132	CG	0.421045	0.798774	0.325891	0.815301
FvH4_3g07170	promoter	﻿FvHsfA4a	cold	-0.184167	43	CHH	-0.0212046	0.976848	-0.296039	0.938237
FvH4_2g23000	promoter	﻿FvHsfA6a	heat	-0.191714	186	CG	-0.665751	0.513841	-0.690509	0.252913
FvH4_4g01180	promoter	﻿FvHsfA6a	heat	-0.178667	42	CHH	-0.665751	0.513841	-0.536191	0.537795
FvH4_4g33360	promoter	﻿FvHsfA8a	heat	-0.168614	57	CHH	0.0765867	0.937027	-0.0910499	0.940634
FvH4_3g09340	-	﻿FvHsfB2a	-	-	-	-	0.629275	0.481082	-0.250915	0.940634
FvH4_7g29190	TES	﻿FvHsfB2a	heat	-0.183001	258	CHG	0.629275	0.481082	0.473889	0.596714
	TES		heat	-0.158826	32	CHH
FvH4_2g34260	-	﻿FvHsfB4a	-	-	-	-	-1.69373	0.124763	-0.824213	0.625168
FvH4_1g04810	promoter	﻿FvHsfC1a	heat	-0.16278	46	CHH	-1.11143	0.102529	-0.987793	0.09077
FvH4_5g22720	promoter	﻿FvHsfA1d	cold	-0.105129	44	CHH	0.482818	0.75456	0.136763	0.940634
	promoter		heat	-0.109583	66	CHH
	promoter		heat	-0.105714	43	CHH
FvH4_1g07800	promoter	﻿FvHsfA9a	drought	0.123981	133	CHH	0.868981	0.317998	1.13783	0.0212134
	promoter		SA	0.23	37	CHH
FvH4_2g31690	-	﻿FvHsfA2a	-	-	-	-	-0.133955	0.937027	0.016437	0.982663
FvH4_6g17890	-	﻿FvHsfA3a	-	-	-	-	0.824315	0.436737	0.511175	0.797952
FvH4_6g24120	promoter	﻿FvHsfB3a	heat	-0.123865	160	CG	2.65307	1.09325e-08	2.91891	6.36387e-12
FvH4_3g16090	promoter	﻿FvHsfA1b	cold	-0.147773	167	CHH	0.196108	0.937027	-0.11701	0.940634
	promoter		heat	-0.300605	41	CHH
	promoter		salt	-0.13751	154	CHH
FvH4_1g16030	promoter	﻿FvHsfB1a	salt	0.127333	67	CHH	2.88148	5.22578e-08	2.92222	3.76989e-09
	promoter		salt	0.122637	38	CHH
FvH4_6g27900	promoter	﻿FvHsfA4c	cold	-0.212994	37	CHH	0.431672	0.780936	0.302311	0.886644
	promoter		cold	-0.231754	34	CHH
	TES		heat	-0.153333	124	CG
	promoter		drought	0.326217	167	CHH
	promoter		low light	0.272328	48	CHH
	promoter		salt	0.107894	82	CHH

## Sheet: STable8
Table S8. Differentially expressed MYB transcription factors which contains DMRs under heat stress and salt stress.
Heat stress				Salt stress
GeneID	Gene name	Fold Change	DMR location	GeneID	Gene name	Fold Change	DMR location
FvH4_1g08370	FvMYB3	-1.23448	gene body	FvH4_6g22540	FvMYB1R78	-1.17716	gene body
FvH4_1g02690	FvMYB1	-1.3817	none	FvH4_4g19310	FvMYB46	-1.82431	gene body
FvH4_6g52440	FvMYB101	-2.14452	none	FvH4_5g14661	FvMYB62	-1.77303	gene body
FvH4_7g06630	FvMYB104	1.04663	none	FvH4_6g32950	FvMYB85	-1.99426	gene body
FvH4_7g27910	FvMYB111	-1.75993	none	FvH4_1g02690	FvMYB1	-1.47948	none
FvH4_2g01320	FvMYB13	-1.45861	none	FvH4_1g22020	FvMYB10	3.85781	none
FvH4_2g31070	FvMYB19	-2.41322	none	FvH4_7g01020	FvMYB102	-2.11548	none
FvH4_1g04130	FvMYB1R1	-1.5005	none	FvH4_1g29710	FvMYB11	-1.22135	none
FvH4_1g27990	FvMYB1R14	-1.92785	none	FvH4_7g27910	FvMYB111	-2.31015	none
FvH4_2g31190	FvMYB1R26	-1.57263	none	FvH4_7g34130	FvMYB113	-1.68538	none
FvH4_2g39660	FvMYB1R28	-2.97261	none	FvH4_2g01320	FvMYB13	-1.57003	none
FvH4_4g35980	FvMYB1R53	1.23659	none	FvH4_2g21500	FvMYB16	1.1803	none
FvH4_5g05280	FvMYB1R57	-2.25834	none	FvH4_2g31070	FvMYB19	-1.58422	none
FvH4_5g16170	FvMYB1R59	-1.17884	none	FvH4_1g04130	FvMYB1R1	-2.00436	none
FvH4_1g13110	FvMYB1R6	-3.24757	none	FvH4_1g27990	FvMYB1R14	-2.39304	none
FvH4_6g22540	FvMYB1R78	-1.56368	none	FvH4_2g06880	FvMYB1R18	-1.19024	none
FvH4_7g24880	FvMYB1R95	-1.6785	none	FvH4_2g08910	FvMYB1R20	-1.8078	none
FvH4_2g31090	FvMYB21	-1.35759	none	FvH4_2g31190	FvMYB1R26	-2.00101	none
FvH4_2g35010	FvMYB26	-1.46561	none	FvH4_2g39660	FvMYB1R28	-2.01167	none
FvH4_2g36950	FvMYB27	-3.0888	none	FvH4_2g40620	FvMYB1R29	-1.79335	none
FvH4_3g28890	FvMYB36	-1.86824	none	FvH4_3g14050	FvMYB1R37	-2.68078	none
FvH4_1g08390	FvMYB4	2.83743	none	FvH4_4g15780	FvMYB1R45	-1.51124	none
FvH4_5g00480	FvMYB53	-1.72747	none	FvH4_4g27990	FvMYB1R49	-1.14491	none
FvH4_5g03100	FvMYB54	-1.81101	none	FvH4_4g31230	FvMYB1R50	-1.95992	none
FvH4_5g06070	FvMYB57	-1.83287	none	FvH4_5g05280	FvMYB1R57	-2.14348	none
FvH4_5g14970	FvMYB63	-1.68249	none	FvH4_5g16170	FvMYB1R59	-1.47187	none
FvH4_5g32460	FvMYB74	-1.78124	none	FvH4_1g13110	FvMYB1R6	-4.17708	none
FvH4_5g39550	FvMYB77	-1.95805	none	FvH4_5g18100	FvMYB1R61	-2.06171	none
FvH4_6g08620	FvMYB79	-1.86288	none	FvH4_6g11000	FvMYB1R73	-1.79048	none
FvH4_6g48630	FvMYB97	-1.54203	none	FvH4_6g26660	FvMYB1R80	-1.22762	none
FvH4_1g29710	FvMYB11	-1.18676	promoter	FvH4_6g43450	FvMYB1R88	-1.33294	none
FvH4_3g14050	FvMYB1R37	-1.93293	promoter	FvH4_7g16170	FvMYB1R92	-1.20171	none
FvH4_3g34960	FvMYB38	1.44446	promoter	FvH4_7g17850	FvMYB1R93	-1.08647	none
FvH4_4g19310	FvMYB46	-1.60721	promoter	FvH4_7g23990	FvMYB1R94	-1.67726	none
FvH4_4g31660	FvMYB51	-1.54184	promoter	FvH4_7g24880	FvMYB1R95	-1.71194	none
FvH4_5g19400	FvMYB69	-1.86644	promoter	FvH4_2g31090	FvMYB21	-1.28037	none
FvH4_1g22020	FvMYB10	3.33667	TES	FvH4_2g31100	FvMYB22	-2.38618	none
FvH4_2g05210	FvMYB14	-2.08676	TES	FvH4_2g36950	FvMYB27	-3.92328	none
FvH4_2g08910	FvMYB1R20	-2.60234	TES	FvH4_2g38350	FvMYB28	-1.52533	none
FvH4_2g08980	FvMYB1R21	-3.59356	TES	FvH4_3g28890	FvMYB36	-2.74576	none
FvH4_2g40620	FvMYB1R29	-2.00664	TES	FvH4_3g38150	FvMYB39	-0.94722	none
FvH4_4g27990	FvMYB1R49	-1.45711	TES	FvH4_2g36040	FvMYB3R1	-1.31147	none
FvH4_5g27240	FvMYB1R67	-1.52043	TES	FvH4_1g08390	FvMYB4	3.02535	none
FvH4_4g31000	FvMYB49	-2.68536	TES	FvH4_4g03610	FvMYB43	1.26987	none
FvH4_5g11930	FvMYB59	3.98564	TES	FvH4_4g31000	FvMYB49	-2.73935	none
FvH4_5g27870	FvMYB72	2.69993	TES	FvH4_4g31660	FvMYB51	-1.73549	none
FvH4_6g32950	FvMYB85	-2.34788	TES	FvH4_5g00480	FvMYB53	-1.93554	none
FvH4_6g49630	FvMYB98	2.31781	TES	FvH4_5g03100	FvMYB54	-2.58625	none
				FvH4_5g06070	FvMYB57	-1.15915	none
				FvH4_5g11930	FvMYB59	2.90496	none
				FvH4_5g14970	FvMYB63	-1.77096	none
				FvH4_5g17111	FvMYB66	1.79405	none
				FvH4_5g17120	FvMYB67	-1.8112	none
				FvH4_5g17970	FvMYB68	-1.36713	none
				FvH4_5g19400	FvMYB69	-2.43208	none
				FvH4_5g32460	FvMYB74	-1.83183	none
				FvH4_6g08620	FvMYB79	-1.65157	none
				FvH4_6g45380	FvMYB94	-1.08245	none
				FvH4_6g49630	FvMYB98	2.18002	none
				FvH4_4g24870	FvMYB1R48	-1.1012	promoter
				FvH4_6g15160	FvMYB1R75	-1.37595	promoter
				FvH4_5g15900	FvMYB65	-1.54677	promoter
				FvH4_6g16480	FvMYB83	1.15274	promoter
				FvH4_2g08980	FvMYB1R21	-2.65979	TES

## Sheet: Stable9
Table S9. Association of stress-indeced differentially methylated regions with transposable elements in F. vesca
(a) Total number of TE in the Fragaria vesca genome			(b) Number of TEs with differentially methylated regions.
TE	TOTAL counts in genome		TE family	cold	drought	heat	high_light	low_light	SA	salt
DNA/DTA	10867		DNA/DTA	512	470	974	314	546	347	504
DNA/DTC	14437		DNA/DTC	500	463	998	429	649	373	510
DNA/DTH	6119		DNA/DTH	253	242	650	166	299	160	251
DNA/DTM	27122		DNA/DTM	1215	1158	2366	804	1343	807	1203
DNA/DTT	1190		DNA/DTT	45	34	121	33	43	22	41
DNA/Helitron	19743		DNA/Helitron	504	427	1294	374	533	309	516
long_terminal_repeat	2434		LTR/Copia	421	373	817	307	440	312	445
LTR/Copia	12750		LTR/Gypsy	546	549	1021	446	690	422	611
LTR/Gypsy	12690		LTR/unknown	1313	1323	2464	1007	1535	987	1536
LTR/unknown	27460		MITE/DTA	143	95	292	92	151	79	142
MITE/DTA	2293		MITE/DTC	12	5	24	3	6	1	7
MITE/DTC	225		MITE/DTH	154	100	327	95	148	65	133
MITE/DTH	2289		MITE/DTM	391	347	727	206	413	222	370
MITE/DTM	5898		MITE	700	547	1370	396	718	367	652
MITE/DTT	7
